# Supplementary material for: Expression profile of RNA binding protein in cervical cancer using bioinformatics approach
Source: Cancer Cell Int. 2021 Dec 4;21:647. doi: 10.1186/s12935-021-02319-7 (PMC8642772; doi:10.1186/s12935-021-02319-7)
Supplement: Supplementary file 1 — Additional file 1: Table S1. Clinical pathological data of patients from TCGA database. [file 12935_2021_2319_MOESM1_ESM.xls]

Id	futime	fustat	gender	race	age	grade	clinical_stage	clinical_T	clinical_M	clinical_N	pathologic_stage	pathologic_T	pathologic_M	pathologic_N	newevent	histological_type	Pharmaceutical	radiation
TCGA-VS-A959	1379	0	FEMALE	unknow	76	G3	Stage IIB	unknow	unknow	unknow	unknow	T2b	MX	NX	NO	Cervical Squamous Cell Carcinoma	unknow	YES
TCGA-VS-A957	1462	0	FEMALE	WHITE	64	G3	Stage IB1	unknow	unknow	unknow	unknow	T1b1	MX	NX	NO	Cervical Squamous Cell Carcinoma	Chemotherapy	YES
TCGA-R2-A69V	596	0	FEMALE	WHITE	42	G3	Stage IB	unknow	unknow	unknow	unknow	T1b	M0	N0	NO	Cervical Squamous Cell Carcinoma	Chemotherapy	YES
TCGA-ZJ-AAXA	43	0	FEMALE	WHITE	64	G2	Stage IB1	unknow	unknow	unknow	unknow	T1b	MX	N0	unknow	Cervical Squamous Cell Carcinoma	unknow	unknow
TCGA-C5-A1MF	1617	0	FEMALE	WHITE	49	G2	Stage IB2	unknow	unknow	unknow	unknow	T1b2	MX	N0	unknow	Cervical Squamous Cell Carcinoma	unknow	unknow
TCGA-C5-A1M6	955	1	FEMALE	WHITE	55	G3	Stage IIB	unknow	unknow	unknow	unknow	unknow	unknow	unknow	unknow	Cervical Squamous Cell Carcinoma	Chemotherapy\Chemotherapy\Chemotherapy\Chemotherapy\Hormone Therapy\	unknow
TCGA-VS-A950	1210	0	FEMALE	unknow	42	G3	Stage IIIA	unknow	unknow	unknow	unknow	T3a	MX	NX	NO	Cervical Squamous Cell Carcinoma	unknow	YES
TCGA-VS-A9UY	555	1	FEMALE	unknow	29	G2	Stage IVB	unknow	unknow	unknow	unknow	T1b2	MX	NX	YES	Cervical Squamous Cell Carcinoma	Chemotherapy	YES
TCGA-EA-A5ZF	455	0	FEMALE	ASIAN	56	G2	Stage IB1	unknow	unknow	unknow	unknow	T1b1	M0	NX	NO	Cervical Squamous Cell Carcinoma	unknow	NO
TCGA-PN-A8MA	90	0	FEMALE	BLACK OR AFRICAN AMERICAN	43	G3	Stage IIB	unknow	unknow	unknow	unknow	T2b	M0	N0	unknow	Cervical Squamous Cell Carcinoma	Chemotherapy	YES
TCGA-EK-A2PG	46	0	FEMALE	BLACK OR AFRICAN AMERICAN	88	G3	unknow	unknow	unknow	unknow	unknow	unknow	unknow	unknow	unknow	Cervical Squamous Cell Carcinoma	unknow	unknow
TCGA-MA-AA43	346	0	FEMALE	WHITE	48	G3	Stage IIIB	unknow	unknow	unknow	unknow	T3b	MX	NX	NO	Cervical Squamous Cell Carcinoma	unknow	YES
TCGA-VS-A9UC	691	0	FEMALE	unknow	32	G2	Stage IIB	unknow	unknow	unknow	unknow	T2b	MX	NX	NO	Cervical Squamous Cell Carcinoma	Chemotherapy	YES
TCGA-EK-A2PL	13	0	FEMALE	WHITE	36	unknow	Stage IIIB	unknow	unknow	unknow	unknow	unknow	unknow	unknow	unknow	Cervical Squamous Cell Carcinoma	unknow	unknow
TCGA-EX-A69M	253	1	FEMALE	WHITE	62	G3	Stage IB2	unknow	unknow	unknow	unknow	T1b2	M0	N0	YES	Cervical Squamous Cell Carcinoma	unknow	NO
TCGA-VS-A9U5	1367	0	FEMALE	WHITE	57	G3	Stage IIB	unknow	unknow	unknow	unknow	T2b	MX	NX	NO	Cervical Squamous Cell Carcinoma	Chemotherapy	YES
TCGA-JX-A3Q8	922	0	FEMALE	ASIAN	40	G3	Stage IB1	unknow	unknow	unknow	unknow	T1b1	MX	N0	NO	Endocervical Type of Adenocarcinoma	unknow	NO
TCGA-ZJ-AAXN	0	0	FEMALE	WHITE	34	unknow	Stage IB2	unknow	unknow	unknow	unknow	T1b2	M0	N1	unknow	Cervical Squamous Cell Carcinoma	unknow	unknow
TCGA-ZJ-A8QO	0	0	FEMALE	unknow	73	unknow	unknow	unknow	unknow	unknow	unknow	unknow	unknow	unknow	unknow	Cervical Squamous Cell Carcinoma	unknow	unknow
TCGA-C5-A1MQ	1031	0	FEMALE	WHITE	35	G2	Stage IIA	unknow	unknow	unknow	unknow	T2b	M0	N0	unknow	Cervical Squamous Cell Carcinoma	Chemotherapy	unknow
TCGA-C5-A1MH	1186	1	FEMALE	WHITE	71	G3	Stage IIIB	unknow	unknow	unknow	unknow	unknow	unknow	unknow	unknow	Cervical Squamous Cell Carcinoma	Chemotherapy\Chemotherapy\	unknow
TCGA-IR-A3LF	2949	0	FEMALE	WHITE	64	G2	Stage IB1	unknow	unknow	unknow	unknow	T1b1	M0	N0	NO	Endocervical Adenocarcinoma of the Usual Type	unknow	YES
TCGA-VS-A8EI	549	0	FEMALE	WHITE	38	GX	Stage IIB	unknow	unknow	unknow	unknow	T3b	M0	NX	NO	Cervical Squamous Cell Carcinoma	Chemotherapy	YES
TCGA-EK-A2RB	9	0	FEMALE	WHITE	48	G3	Stage IVB	unknow	unknow	unknow	unknow	unknow	unknow	unknow	unknow	Cervical Squamous Cell Carcinoma	unknow	unknow
TCGA-EA-A43B	791	0	FEMALE	WHITE	43	G2	Stage IB1	unknow	unknow	unknow	unknow	T1b1	M0	N0	NO	Cervical Squamous Cell Carcinoma	Chemotherapy\Chemotherapy\	unknow
TCGA-VS-A9UU	442	0	FEMALE	unknow	42	G1	Stage IIB	unknow	unknow	unknow	unknow	T2b	MX	NX	NO	Cervical Squamous Cell Carcinoma	Chemotherapy	YES
TCGA-EK-A2H0	1847	0	FEMALE	WHITE	24	G3	Stage IIB	unknow	unknow	unknow	unknow	unknow	unknow	unknow	unknow	Cervical Squamous Cell Carcinoma	Chemotherapy	unknow
TCGA-C5-A7CJ	3097	1	FEMALE	WHITE	42	G2	Stage IIA	unknow	unknow	unknow	unknow	T2a	MX	N1	NO	Cervical Squamous Cell Carcinoma	Chemotherapy	YES
TCGA-EA-A3HR	940	0	FEMALE	WHITE	57	G2	Stage II	unknow	unknow	unknow	unknow	T2a	M0	N0	unknow	Cervical Squamous Cell Carcinoma	unknow	unknow
TCGA-EA-A5O9	423	0	FEMALE	WHITE	39	G2	Stage IB2	unknow	unknow	unknow	unknow	T1b2	M0	N0	NO	Cervical Squamous Cell Carcinoma	unknow	YES
TCGA-MA-AA3Y	542	0	FEMALE	WHITE	48	G3	Stage IB1	unknow	unknow	unknow	unknow	T1b1	M0	N0	NO	Cervical Squamous Cell Carcinoma	unknow	NO
TCGA-UC-A7PG	370	1	FEMALE	WHITE	44	G1	Stage IIIB	unknow	unknow	unknow	unknow	T3b	MX	N1	NO	Cervical Squamous Cell Carcinoma	Chemotherapy	YES
TCGA-VS-A9UO	1260	0	FEMALE	WHITE	43	G2	Stage IIB	unknow	unknow	unknow	unknow	T2b	MX	N0	NO	Mucinous Adenocarcinoma of Endocervical Type	Chemotherapy	YES
TCGA-VS-A9UT	482	0	FEMALE	ASIAN	72	G3	Stage IB	unknow	unknow	unknow	unknow	T1b1	MX	N1	NO	Mucinous Adenocarcinoma of Endocervical Type	unknow	unknow
TCGA-C5-A1BJ	4385	0	FEMALE	WHITE	34	G2	Stage IIB	unknow	unknow	unknow	unknow	unknow	unknow	unknow	unknow	Cervical Squamous Cell Carcinoma	unknow	unknow
TCGA-Q1-A6DT	275	1	FEMALE	WHITE	55	GX	Stage I	unknow	unknow	unknow	unknow	TX	MX	NX	NO	Cervical Squamous Cell Carcinoma	unknow	NO
TCGA-VS-A94X	506	1	FEMALE	BLACK OR AFRICAN AMERICAN	40	G2	Stage IIB	unknow	unknow	unknow	unknow	T2b	MX	NX	NO	Cervical Squamous Cell Carcinoma	Chemotherapy	YES
TCGA-HM-A3JJ	659	1	FEMALE	BLACK OR AFRICAN AMERICAN	40	G3	Stage IB1	unknow	unknow	unknow	unknow	T1b1	MX	N1	unknow	Cervical Squamous Cell Carcinoma	Chemotherapy	unknow
TCGA-RA-A741	444	0	FEMALE	WHITE	34	GX	Stage IIB	unknow	unknow	unknow	unknow	unknow	unknow	unknow	NO	Cervical Squamous Cell Carcinoma	Chemotherapy\Chemotherapy\Chemotherapy\Chemotherapy\	YES
TCGA-C5-A0TN	348	1	FEMALE	BLACK OR AFRICAN AMERICAN	21	G3	Stage IB2	unknow	unknow	unknow	unknow	T1b	MX	N1	unknow	Cervical Squamous Cell Carcinoma	Chemotherapy	unknow
TCGA-MY-A5BD	1667	0	FEMALE	WHITE	62	G1	Stage IIB	unknow	unknow	unknow	unknow	T2b	M0	N0	NO	Cervical Squamous Cell Carcinoma	Chemotherapy	NO
TCGA-ZJ-AAXF	0	0	FEMALE	unknow	62	G3	Stage IIB	unknow	unknow	unknow	unknow	T2b	M0	N0	unknow	Cervical Squamous Cell Carcinoma	unknow	unknow
TCGA-LP-A5U3	25	0	FEMALE	ASIAN	40	G3	Stage IB1	unknow	unknow	unknow	unknow	T1b1	M0	N0	NO	Cervical Squamous Cell Carcinoma	unknow	unknow
TCGA-EK-A2RA	489	0	FEMALE	unknow	74	G3	Stage IIA2	unknow	unknow	unknow	unknow	T2a2	MX	N0	unknow	Cervical Squamous Cell Carcinoma	unknow	unknow
TCGA-VS-A9V0	573	0	FEMALE	unknow	58	G3	Stage IB	unknow	unknow	unknow	unknow	T1b	MX	NX	YES	Mucinous Adenocarcinoma of Endocervical Type	Chemotherapy	YES
TCGA-VS-A8EJ	607	1	FEMALE	WHITE	60	G3	Stage IIB	unknow	unknow	unknow	unknow	T2b	M1	NX	NO	Cervical Squamous Cell Carcinoma	Chemotherapy\Chemotherapy\Chemotherapy\	YES
TCGA-FU-A3HY	954	0	FEMALE	WHITE	47	G2	Stage IB2	unknow	unknow	unknow	unknow	T1b2	MX	N1	unknow	Cervical Squamous Cell Carcinoma	Chemotherapy	unknow
TCGA-LP-A4AW	27	0	FEMALE	ASIAN	52	G1	Stage IA	unknow	unknow	unknow	unknow	T1b	M0	N0	NO	Cervical Squamous Cell Carcinoma	unknow	NO
TCGA-FU-A23L	725	0	FEMALE	WHITE	60	G3	Stage IIA1	unknow	unknow	unknow	unknow	T2a1	MX	N0	unknow	Cervical Squamous Cell Carcinoma	Chemotherapy	unknow
TCGA-JW-AAVH	552	0	FEMALE	WHITE	46	G2	Stage IB1	unknow	unknow	unknow	unknow	T1b1	M0	N0	NO	Cervical Squamous Cell Carcinoma	unknow	NO
TCGA-DG-A2KL	1367	0	FEMALE	unknow	53	G1	Stage IIA	unknow	unknow	unknow	unknow	T2a	M0	N0	NO	Cervical Squamous Cell Carcinoma	Chemotherapy	unknow
TCGA-C5-A7UC	523	1	FEMALE	WHITE	48	G3	Stage IB	unknow	unknow	unknow	unknow	T1b	M0	N0	unknow	Cervical Squamous Cell Carcinoma	unknow	NO
TCGA-C5-A2M1	1169	0	FEMALE	WHITE	37	G2	Stage IB1	unknow	unknow	unknow	unknow	T1b1	MX	N0	unknow	Endocervical Type of Adenocarcinoma	unknow	unknow
TCGA-DS-A7WI	252	1	FEMALE	WHITE	43	G2	Stage IIA2	unknow	unknow	unknow	unknow	T2a2	MX	N1	YES	Cervical Squamous Cell Carcinoma	Chemotherapy	YES
TCGA-EA-A50E	227	1	FEMALE	ASIAN	45	G2	Stage IVA	unknow	unknow	unknow	unknow	T4	M0	N1	NO	Cervical Squamous Cell Carcinoma	unknow	unknow
TCGA-C5-A1M5	2052	1	FEMALE	WHITE	53	G2	Stage IB	unknow	unknow	unknow	unknow	T1b	M0	N0	unknow	Cervical Squamous Cell Carcinoma	unknow	unknow
TCGA-LP-A4AV	0	0	FEMALE	ASIAN	63	G2	Stage IB	unknow	unknow	unknow	unknow	T1b	M0	N0	NO	Cervical Squamous Cell Carcinoma	unknow	NO
TCGA-DS-A1OC	376	0	FEMALE	WHITE	47	G2	Stage IB	unknow	unknow	unknow	unknow	T1b1	M0	N1	unknow	Cervical Squamous Cell Carcinoma	Chemotherapy\Chemotherapy\	unknow
TCGA-Q1-A73S	688	0	FEMALE	WHITE	33	G2	Stage IB1	unknow	unknow	unknow	unknow	T1b1	MX	N1	NO	Adenosquamous	Chemotherapy	YES
TCGA-Q1-A5R1	474	0	FEMALE	WHITE	32	G2	Stage IB1	unknow	unknow	unknow	unknow	T1b1	MX	N0	NO	Mucinous Adenocarcinoma of Endocervical Type	unknow	NO
TCGA-JX-A5QV	243	0	FEMALE	WHITE	37	G3	Stage IB1	unknow	unknow	unknow	unknow	T1b1	M0	N0	NO	Cervical Squamous Cell Carcinoma	unknow	YES
TCGA-JW-A5VJ	588	0	FEMALE	AMERICAN INDIAN OR ALASKA NATIVE	56	G3	Stage IIB	unknow	unknow	unknow	unknow	T2b	MX	NX	YES	Cervical Squamous Cell Carcinoma	unknow	NO
TCGA-VS-A9U6	1320	0	FEMALE	WHITE	52	GX	Stage IVB	unknow	unknow	unknow	unknow	T4	M1	NX	YES	Cervical Squamous Cell Carcinoma	Chemotherapy	YES
TCGA-EX-A69L	602	0	FEMALE	ASIAN	41	G3	Stage IB1	unknow	unknow	unknow	unknow	T1b1	M0	N0	NO	Cervical Squamous Cell Carcinoma	unknow	NO
TCGA-C5-A1ML	636	1	FEMALE	WHITE	49	G3	Stage IB2	unknow	unknow	unknow	unknow	unknow	unknow	unknow	unknow	Cervical Squamous Cell Carcinoma	unknow	unknow
TCGA-EA-A3QE	761	0	FEMALE	WHITE	45	G2	Stage IB	unknow	unknow	unknow	unknow	T1b	M0	N0	unknow	Cervical Squamous Cell Carcinoma	unknow	unknow
TCGA-FU-A40J	426	0	FEMALE	WHITE	38	G3	Stage IIIB	unknow	unknow	unknow	unknow	T2a1	MX	N1	NO	Endocervical Type of Adenocarcinoma	Chemotherapy\Chemotherapy\	unknow
TCGA-C5-A901	518	0	FEMALE	WHITE	44	G2	unknow	unknow	unknow	unknow	unknow	TX	MX	N1	NO	Cervical Squamous Cell Carcinoma	unknow	NO
TCGA-C5-A2LV	2234	0	FEMALE	BLACK OR AFRICAN AMERICAN	36	G3	Stage IB	unknow	unknow	unknow	unknow	T1b	MX	N1	unknow	Cervical Squamous Cell Carcinoma	unknow	unknow
TCGA-HG-A9SC	329	0	FEMALE	WHITE	49	G3	Stage IIB	unknow	unknow	unknow	unknow	T2b	MX	N0	NO	Adenosquamous	Chemotherapy	YES
TCGA-VS-A8EH	804	0	FEMALE	unknow	56	G2	Stage IIIB	unknow	unknow	unknow	unknow	T3b	M0	NX	NO	Cervical Squamous Cell Carcinoma	Chemotherapy	YES
TCGA-JW-A5VG	834	0	FEMALE	AMERICAN INDIAN OR ALASKA NATIVE	35	G3	Stage IIA	unknow	unknow	unknow	unknow	T2a	MX	NX	NO	Cervical Squamous Cell Carcinoma	Chemotherapy	NO
TCGA-Q1-A73Q	284	0	FEMALE	WHITE	46	GX	Stage I	unknow	unknow	unknow	unknow	TX	MX	NX	NO	Cervical Squamous Cell Carcinoma	Chemotherapy	YES
TCGA-DG-A2KJ	1791	0	FEMALE	unknow	50	G3	Stage IIIB	unknow	unknow	unknow	unknow	T1b	M0	N1	unknow	Cervical Squamous Cell Carcinoma	Chemotherapy	unknow
TCGA-VS-A8QF	1617	0	FEMALE	WHITE	42	G2	Stage IIB	unknow	unknow	unknow	unknow	TX	MX	NX	NO	Cervical Squamous Cell Carcinoma	Chemotherapy	YES
TCGA-EX-A449	447	0	FEMALE	WHITE	42	G1	Stage IVB	unknow	unknow	unknow	unknow	T1b1	M1	NX	unknow	Endocervical Type of Adenocarcinoma	Chemotherapy\Chemotherapy\Chemotherapy\	unknow
TCGA-DS-A1OA	879	1	FEMALE	ASIAN	77	G3	Stage IB	unknow	unknow	unknow	unknow	T1b1	M0	N1	unknow	Cervical Squamous Cell Carcinoma	Chemotherapy\Chemotherapy\Chemotherapy\Chemotherapy\Chemotherapy\	unknow
TCGA-FU-A770	34	0	FEMALE	WHITE	33	G2	Stage IIIB	unknow	unknow	unknow	unknow	T2a2	MX	N1	NO	Endocervical Adenocarcinoma of the Usual Type	unknow	unknow
TCGA-JW-A69B	863	0	FEMALE	WHITE	44	GX	Stage IB2	unknow	unknow	unknow	unknow	T1b2	MX	NX	NO	Endocervical Type of Adenocarcinoma	unknow	NO
TCGA-IR-A3LK	908	1	FEMALE	WHITE	69	G3	Stage IB2	unknow	unknow	unknow	unknow	T1b2	M0	N0	unknow	Cervical Squamous Cell Carcinoma	Chemotherapy\Chemotherapy\Chemotherapy\	unknow
TCGA-2W-A8YY	533	0	FEMALE	WHITE	51	G3	Stage IB2	unknow	unknow	unknow	unknow	T2a2	M0	N0	NO	Adenosquamous	Chemotherapy	YES
TCGA-4J-AA1J	406	0	FEMALE	WHITE	31	G3	Stage IB2	unknow	unknow	unknow	unknow	T1b2	M0	N0	NO	Cervical Squamous Cell Carcinoma	unknow	YES
TCGA-EX-A8YF	473	0	FEMALE	WHITE	44	G3	Stage IB1	unknow	unknow	unknow	unknow	T2a1	M0	N0	NO	Cervical Squamous Cell Carcinoma	unknow	YES
TCGA-EA-A4BA	390	0	FEMALE	WHITE	49	G2	Stage IB2	unknow	unknow	unknow	unknow	T1b2	M0	N0	NO	Endocervical Type of Adenocarcinoma	Chemotherapy\Chemotherapy\Chemotherapy\	unknow
TCGA-DG-A2KM	1218	0	FEMALE	unknow	46	G2	Stage IB1	unknow	unknow	unknow	unknow	T1b1	M0	N1	NO	Cervical Squamous Cell Carcinoma	Chemotherapy	unknow
TCGA-VS-A8EC	1232	0	FEMALE	WHITE	55	G2	Stage IIIB	unknow	unknow	unknow	unknow	T3b	M0	NX	NO	Cervical Squamous Cell Carcinoma	Chemotherapy\Chemotherapy\	YES
TCGA-EA-A3QD	397	0	FEMALE	WHITE	59	G3	Stage IIIB	unknow	unknow	unknow	unknow	T1b1	M0	N1	unknow	Cervical Squamous Cell Carcinoma	Chemotherapy	unknow
TCGA-JW-A852	252	1	FEMALE	WHITE	42	G2	Stage IIB	unknow	unknow	unknow	unknow	T2b	MX	N1	YES	Cervical Squamous Cell Carcinoma	unknow	NO
TCGA-UC-A7PI	2050	0	FEMALE	WHITE	44	G1	Stage IB1	unknow	unknow	unknow	unknow	T1b1	MX	N0	YES	Endometrioid Adenocarcinoma of Endocervix	unknow	NO
TCGA-EK-A2PK	12	0	FEMALE	WHITE	43	G3	Stage IB1	unknow	unknow	unknow	unknow	unknow	unknow	unknow	unknow	Cervical Squamous Cell Carcinoma	unknow	unknow
TCGA-VS-A9V3	453	0	FEMALE	WHITE	62	G3	Stage IVB	unknow	unknow	unknow	unknow	T4	MX	NX	NO	Cervical Squamous Cell Carcinoma	Chemotherapy	YES
TCGA-FU-A23K	372	0	FEMALE	WHITE	28	G3	Stage IIIB	unknow	unknow	unknow	unknow	T1b1	MX	N1	unknow	Cervical Squamous Cell Carcinoma	unknow	unknow
TCGA-MY-A5BE	1066	0	FEMALE	BLACK OR AFRICAN AMERICAN	42	G3	Stage IB1	unknow	unknow	unknow	unknow	T1b1	MX	N0	NO	Cervical Squamous Cell Carcinoma	unknow	NO
TCGA-MA-AA3Z	595	0	FEMALE	WHITE	43	GX	Stage IB2	unknow	unknow	unknow	unknow	T1b2	M0	N0	NO	Cervical Squamous Cell Carcinoma	unknow	YES
TCGA-ZJ-AAXJ	0	0	FEMALE	unknow	43	unknow	Stage IIB	unknow	unknow	unknow	unknow	T2b	MX	N0	unknow	Cervical Squamous Cell Carcinoma	unknow	unknow
TCGA-C5-A7CK	4086	1	FEMALE	WHITE	58	G2	Stage IVA	unknow	unknow	unknow	unknow	unknow	unknow	unknow	NO	Cervical Squamous Cell Carcinoma	Chemotherapy	YES
TCGA-EA-A5ZD	457	0	FEMALE	ASIAN	40	G2	Stage IB1	unknow	unknow	unknow	unknow	T1b1	M0	N0	NO	Cervical Squamous Cell Carcinoma	unknow	NO
TCGA-ZJ-AAXB	0	0	FEMALE	WHITE	42	G3	Stage IB2	unknow	unknow	unknow	unknow	T1b2	M0	N0	unknow	Endocervical Adenocarcinoma of the Usual Type	unknow	unknow
TCGA-EA-A411	747	0	FEMALE	WHITE	50	G2	Stage IB1	unknow	unknow	unknow	unknow	T1b1	M0	N0	NO	Cervical Squamous Cell Carcinoma	unknow	unknow
TCGA-EA-A410	803	0	FEMALE	WHITE	51	G2	Stage IIA2	unknow	unknow	unknow	unknow	T2a2	M0	N0	NO	Cervical Squamous Cell Carcinoma	unknow	unknow
TCGA-C5-A2LT	2226	0	FEMALE	WHITE	38	G3	Stage IB	unknow	unknow	unknow	unknow	T1b	M0	N0	unknow	Cervical Squamous Cell Carcinoma	Chemotherapy	unknow
TCGA-EK-A3GM	0	0	FEMALE	WHITE	65	G2	Stage IIA	unknow	unknow	unknow	unknow	unknow	unknow	unknow	unknow	Endocervical Type of Adenocarcinoma	unknow	unknow
TCGA-EK-A2RO	2	0	FEMALE	AMERICAN INDIAN OR ALASKA NATIVE	59	G1	Stage IIB	unknow	unknow	unknow	unknow	unknow	unknow	unknow	unknow	Cervical Squamous Cell Carcinoma	unknow	unknow
TCGA-EK-A2RJ	53	0	FEMALE	WHITE	51	G3	Stage IB2	unknow	unknow	unknow	unknow	T1b2	MX	N0	unknow	Cervical Squamous Cell Carcinoma	unknow	unknow
TCGA-VS-A9UL	442	1	FEMALE	WHITE	79	G3	Stage IIIB	unknow	unknow	unknow	unknow	T3b	MX	NX	YES	Cervical Squamous Cell Carcinoma	unknow	YES
TCGA-BI-A20A	462	0	FEMALE	WHITE	49	G3	Stage IB1	unknow	unknow	unknow	unknow	T1b1	M0	N0	unknow	Cervical Squamous Cell Carcinoma	unknow	unknow
TCGA-EK-A2R7	27	0	FEMALE	WHITE	45	G3	Stage IB	unknow	unknow	unknow	unknow	T1b1	M0	N1	unknow	Cervical Squamous Cell Carcinoma	unknow	unknow
TCGA-EA-A3Y4	441	0	FEMALE	WHITE	40	G3	Stage IB	unknow	unknow	unknow	unknow	T1b	M0	N0	NO	Cervical Squamous Cell Carcinoma	unknow	unknow
TCGA-VS-A94W	1103	0	FEMALE	WHITE	39	G2	Stage IIB	unknow	unknow	unknow	unknow	T2b	MX	N1	NO	Cervical Squamous Cell Carcinoma	Chemotherapy	YES
TCGA-Q1-A73R	567	0	FEMALE	WHITE	45	GX	Stage I	unknow	unknow	unknow	unknow	TX	MX	NX	NO	Endocervical Type of Adenocarcinoma	unknow	NO
TCGA-EK-A2GZ	383	0	FEMALE	BLACK OR AFRICAN AMERICAN	64	G2	Stage IIIB	unknow	unknow	unknow	unknow	unknow	unknow	unknow	unknow	Cervical Squamous Cell Carcinoma	unknow	unknow
TCGA-BI-A0VS	1735	0	FEMALE	WHITE	48	G3	Stage IB	unknow	unknow	unknow	unknow	T1b1	M0	N0	unknow	Cervical Squamous Cell Carcinoma	unknow	unknow
TCGA-VS-A9UM	829	1	FEMALE	BLACK OR AFRICAN AMERICAN	39	G2	Stage IVB	unknow	unknow	unknow	unknow	T3b	MX	NX	NO	Cervical Squamous Cell Carcinoma	Chemotherapy\Chemotherapy\Chemotherapy\	YES
TCGA-C5-A1BN	166	1	FEMALE	WHITE	26	G3	Stage IB2	unknow	unknow	unknow	unknow	unknow	unknow	unknow	unknow	Cervical Squamous Cell Carcinoma	Chemotherapy	unknow
TCGA-FU-A3WB	491	0	FEMALE	WHITE	43	G2	Stage IIA2	unknow	unknow	unknow	unknow	T2a2	MX	N0	NO	Cervical Squamous Cell Carcinoma	Chemotherapy\Ancillary\	unknow
TCGA-C5-A3HL	621	0	FEMALE	WHITE	76	G2	Stage IB2	unknow	unknow	unknow	unknow	T1b2	MX	N0	unknow	Cervical Squamous Cell Carcinoma	unknow	unknow
TCGA-FU-A2QG	579	0	FEMALE	WHITE	29	G2	Stage IB1	unknow	unknow	unknow	unknow	T1b1	unknow	N0	unknow	Cervical Squamous Cell Carcinoma	unknow	unknow
TCGA-MU-A8JM	607	0	FEMALE	WHITE	46	G2	Stage IB1	unknow	unknow	unknow	unknow	T1b	MX	N0	NO	Cervical Squamous Cell Carcinoma	unknow	NO
TCGA-EK-A2RN	71	0	FEMALE	WHITE	45	G2	Stage IB1	unknow	unknow	unknow	unknow	T2b	MX	N1	unknow	Cervical Squamous Cell Carcinoma	unknow	unknow
TCGA-C5-A7CO	4482	0	FEMALE	WHITE	68	G2	Stage IB2	unknow	unknow	unknow	unknow	unknow	unknow	unknow	NO	Cervical Squamous Cell Carcinoma	Chemotherapy	YES
TCGA-MA-AA3W	685	0	FEMALE	WHITE	54	G3	Stage IB1	unknow	unknow	unknow	unknow	T1b1	M0	N1	NO	Cervical Squamous Cell Carcinoma	Chemotherapy	YES
TCGA-C5-A7UH	3988	0	FEMALE	WHITE	55	G3	Stage IIIB	unknow	unknow	unknow	unknow	unknow	unknow	unknow	NO	Cervical Squamous Cell Carcinoma	Chemotherapy	YES
TCGA-LP-A5U2	9	0	FEMALE	ASIAN	30	G3	Stage IIIB	unknow	unknow	unknow	unknow	T2a	MX	N1	NO	Endocervical Adenocarcinoma of the Usual Type	unknow	NO
TCGA-C5-A7XC	1551	0	FEMALE	WHITE	26	G2	Stage IB1	unknow	unknow	unknow	unknow	T1b	M0	N0	NO	Cervical Squamous Cell Carcinoma	unknow	NO
TCGA-FU-A3EO	490	0	FEMALE	WHITE	55	G2	Stage IIB	unknow	unknow	unknow	unknow	T2b	MX	N0	unknow	Endocervical Type of Adenocarcinoma	unknow	unknow
TCGA-VS-A9UJ	52	1	FEMALE	unknow	55	GX	Stage IIB	unknow	unknow	unknow	unknow	T2b	MX	NX	NO	Cervical Squamous Cell Carcinoma	unknow	NO
TCGA-JW-A5VK	623	0	FEMALE	BLACK OR AFRICAN AMERICAN	43	G3	Stage IB2	unknow	unknow	unknow	unknow	T1b2	MX	NX	NO	Cervical Squamous Cell Carcinoma	unknow	NO
TCGA-C5-A7CM	619	0	FEMALE	WHITE	35	G2	Stage IB2	unknow	unknow	unknow	unknow	unknow	unknow	unknow	NO	Endocervical Adenocarcinoma of the Usual Type	Chemotherapy	YES
TCGA-DS-A0VN	3609	0	FEMALE	WHITE	47	G2	Stage IB	unknow	unknow	unknow	unknow	T1b2	M0	N0	unknow	Cervical Squamous Cell Carcinoma	Chemotherapy	unknow
TCGA-C5-A1MJ	14	1	FEMALE	WHITE	61	G2	Stage IB1	unknow	unknow	unknow	unknow	T1b1	MX	N0	unknow	Endocervical Type of Adenocarcinoma	unknow	unknow
TCGA-FU-A3YQ	861	0	FEMALE	WHITE	35	G1	Stage IB1	unknow	unknow	unknow	unknow	T1b1	MX	N0	NO	Cervical Squamous Cell Carcinoma	unknow	unknow
TCGA-C5-A907	361	0	FEMALE	WHITE	47	G2	Stage IB2	unknow	unknow	unknow	unknow	unknow	unknow	unknow	NO	Cervical Squamous Cell Carcinoma	Chemotherapy	YES
TCGA-Q1-A6DV	491	0	FEMALE	ASIAN	36	G2	Stage IB1	unknow	unknow	unknow	unknow	T1b1	M0	N0	NO	Mucinous Adenocarcinoma of Endocervical Type	unknow	NO
TCGA-MU-A5YI	1053	0	FEMALE	BLACK OR AFRICAN AMERICAN	60	G2	Stage IA1	unknow	unknow	unknow	unknow	T1a1	MX	NX	NO	Cervical Squamous Cell Carcinoma	unknow	NO
TCGA-C5-A1BL	5271	0	FEMALE	WHITE	32	G2	Stage IB	unknow	unknow	unknow	unknow	unknow	unknow	unknow	unknow	Cervical Squamous Cell Carcinoma	unknow	unknow
TCGA-HM-A6W2	287	0	FEMALE	BLACK OR AFRICAN AMERICAN	34	G3	Stage IVB	unknow	unknow	unknow	unknow	T2a	M1	N0	NO	Adenosquamous	Chemotherapy	YES
TCGA-C5-A902	149	0	FEMALE	BLACK OR AFRICAN AMERICAN	35	G3	Stage IB2	unknow	unknow	unknow	unknow	unknow	unknow	unknow	NO	Cervical Squamous Cell Carcinoma	Chemotherapy	YES
TCGA-C5-A7X3	284	1	FEMALE	WHITE	70	G2	Stage IIIB	unknow	unknow	unknow	unknow	unknow	unknow	unknow	NO	Cervical Squamous Cell Carcinoma	Chemotherapy\Chemotherapy\Chemotherapy\	YES
TCGA-EA-A78R	410	0	FEMALE	ASIAN	54	G2	Stage IB1	unknow	unknow	unknow	unknow	T1b1	M0	NX	NO	Cervical Squamous Cell Carcinoma	unknow	unknow
TCGA-EK-A2R8	44	0	FEMALE	WHITE	48	G3	Stage IB2	unknow	unknow	unknow	unknow	T1b2	MX	N1	unknow	Cervical Squamous Cell Carcinoma	unknow	unknow
TCGA-HM-A4S6	454	0	FEMALE	WHITE	51	G3	Stage IIIB	unknow	unknow	unknow	unknow	T1b2	MX	N1	NO	Cervical Squamous Cell Carcinoma	Chemotherapy	YES
TCGA-VS-A8QH	1210	1	FEMALE	WHITE	76	G2	Stage IB1	unknow	unknow	unknow	unknow	TX	MX	NX	NO	Mucinous Adenocarcinoma of Endocervical Type	Chemotherapy\Chemotherapy\	YES
TCGA-EK-A2IP	202	0	FEMALE	WHITE	28	G3	Stage IB1	unknow	unknow	unknow	unknow	T1b1	MX	N0	unknow	Cervical Squamous Cell Carcinoma	unknow	unknow
TCGA-DS-A7WH	533	0	FEMALE	WHITE	34	G2	Stage IB1	unknow	unknow	unknow	unknow	T1b1	MX	N0	NO	Mucinous Adenocarcinoma of Endocervical Type	Chemotherapy	YES
TCGA-ZJ-AAX8	0	0	FEMALE	unknow	58	G2	Stage IIIB	unknow	unknow	unknow	unknow	T3b	M0	N1	unknow	Cervical Squamous Cell Carcinoma	unknow	unknow
TCGA-DR-A0ZM	1791	0	FEMALE	WHITE	61	G2	Stage IIIB	unknow	unknow	unknow	unknow	T2b	M0	N0	unknow	Cervical Squamous Cell Carcinoma	Chemotherapy	unknow
TCGA-EX-A1H5	619	0	FEMALE	BLACK OR AFRICAN AMERICAN	58	G3	Stage IIB	unknow	unknow	unknow	unknow	T2b	MX	N1	unknow	Cervical Squamous Cell Carcinoma	unknow	unknow
TCGA-C5-A8YQ	715	1	FEMALE	WHITE	79	G2	Stage IB1	unknow	unknow	unknow	unknow	unknow	unknow	unknow	NO	Cervical Squamous Cell Carcinoma	Chemotherapy	YES
TCGA-VS-A9UI	1246	0	FEMALE	WHITE	76	GX	Stage IIB	unknow	unknow	unknow	unknow	T2b	MX	NX	NO	Cervical Squamous Cell Carcinoma	unknow	YES
TCGA-VS-A9UA	648	0	FEMALE	WHITE	60	G3	Stage IIIA	unknow	unknow	unknow	unknow	T3	MX	NX	NO	Cervical Squamous Cell Carcinoma	Chemotherapy	YES
TCGA-VS-A9UB	648	0	FEMALE	unknow	54	G3	Stage IIB	unknow	unknow	unknow	unknow	T2b	MX	N0	NO	Cervical Squamous Cell Carcinoma	Chemotherapy	YES
TCGA-DS-A0VM	3589	0	FEMALE	WHITE	51	G3	Stage IB	unknow	unknow	unknow	unknow	T1b1	M0	N1	unknow	Cervical Squamous Cell Carcinoma	Chemotherapy	unknow
TCGA-VS-A8QM	951	1	FEMALE	unknow	47	GX	Stage IVB	unknow	unknow	unknow	unknow	TX	M1	NX	NO	Cervical Squamous Cell Carcinoma	Chemotherapy\Chemotherapy\	YES
TCGA-FU-A3HZ	1103	0	FEMALE	WHITE	64	G3	Stage IIA2	unknow	unknow	unknow	unknow	T2a2	M0	N0	unknow	Cervical Squamous Cell Carcinoma	Chemotherapy	unknow
TCGA-EK-A2RM	50	0	FEMALE	WHITE	40	G3	Stage IB	unknow	unknow	unknow	unknow	unknow	unknow	unknow	unknow	Cervical Squamous Cell Carcinoma	unknow	unknow
TCGA-VS-A9UV	104	1	FEMALE	unknow	74	GX	Stage IVA	unknow	unknow	unknow	unknow	T4	MX	NX	NO	Cervical Squamous Cell Carcinoma	unknow	NO
TCGA-C5-A2LS	1345	0	FEMALE	WHITE	37	G1	Stage IB2	unknow	unknow	unknow	unknow	T1b2	M0	N0	NO	Endocervical Adenocarcinoma of the Usual Type	unknow	NO
TCGA-EA-A556	453	0	FEMALE	WHITE	38	G3	Stage IB1	unknow	unknow	unknow	unknow	T1b1	M0	N0	NO	Endometrioid Adenocarcinoma of Endocervix	unknow	unknow
TCGA-C5-A905	4879	0	FEMALE	BLACK OR AFRICAN AMERICAN	37	G2	Stage IB	unknow	unknow	unknow	unknow	T1b	MX	N0	NO	Cervical Squamous Cell Carcinoma	unknow	NO
TCGA-EA-A3HU	1013	0	FEMALE	WHITE	43	G2	Stage II	unknow	unknow	unknow	unknow	T2a2	M0	N0	unknow	Cervical Squamous Cell Carcinoma	unknow	unknow
TCGA-C5-A1BE	2094	1	FEMALE	WHITE	64	G2	Stage IB2	unknow	unknow	unknow	unknow	T1b	MX	N1	unknow	Cervical Squamous Cell Carcinoma	Chemotherapy\Chemotherapy\	unknow
TCGA-C5-A7CH	4694	0	FEMALE	WHITE	43	G2	Stage IIB	unknow	unknow	unknow	unknow	unknow	unknow	unknow	unknow	Cervical Squamous Cell Carcinoma	unknow	YES
TCGA-DS-A7WF	492	1	FEMALE	unknow	41	G3	Stage IB2	unknow	unknow	unknow	unknow	T1b2	MX	N0	YES	Adenosquamous	Chemotherapy	YES
TCGA-ZJ-AB0H	0	0	FEMALE	unknow	48	unknow	Stage IIIB	unknow	unknow	unknow	unknow	T3b	M0	N1	unknow	Cervical Squamous Cell Carcinoma	unknow	unknow
TCGA-DG-A2KH	34	0	FEMALE	unknow	25	GX	Stage IB1	unknow	unknow	unknow	unknow	T1b1	M0	N0	unknow	Adenosquamous	unknow	unknow
TCGA-C5-A1BI	1112	0	FEMALE	WHITE	31	G2	Stage IIIB	unknow	unknow	unknow	unknow	unknow	unknow	unknow	unknow	Cervical Squamous Cell Carcinoma	Chemotherapy	unknow
TCGA-ZJ-AAX4	21	0	FEMALE	WHITE	85	G3	Stage II	unknow	unknow	unknow	unknow	T2	M0	N0	unknow	Cervical Squamous Cell Carcinoma	unknow	unknow
TCGA-EA-A97N	11	0	FEMALE	WHITE	38	G2	Stage IB2	unknow	unknow	unknow	unknow	T1b2	M0	N0	NO	Cervical Squamous Cell Carcinoma	unknow	NO
TCGA-IR-A3LC	3571	0	FEMALE	WHITE	40	G3	Stage IB1	unknow	unknow	unknow	unknow	T1b1	M0	N0	unknow	Cervical Squamous Cell Carcinoma	Chemotherapy	unknow
TCGA-C5-A2LY	2383	0	FEMALE	WHITE	30	G2	Stage IB1	unknow	unknow	unknow	unknow	T1b1	M0	N0	unknow	Cervical Squamous Cell Carcinoma	Chemotherapy	unknow
TCGA-VS-A8EG	1149	0	FEMALE	unknow	36	GX	Stage IB1	unknow	unknow	unknow	unknow	T1b1	M0	NX	NO	Cervical Squamous Cell Carcinoma	unknow	YES
TCGA-EK-A2RD	2	0	FEMALE	AMERICAN INDIAN OR ALASKA NATIVE	47	G2	Stage IB1	unknow	unknow	unknow	unknow	T1b1	MX	N0	unknow	Cervical Squamous Cell Carcinoma	unknow	unknow
TCGA-MA-AA41	279	0	FEMALE	WHITE	33	G2	Stage IIB	unknow	unknow	unknow	unknow	T2	M1	N1	NO	Cervical Squamous Cell Carcinoma	unknow	YES
TCGA-C5-A8XK	3039	0	FEMALE	BLACK OR AFRICAN AMERICAN	30	G3	unknow	unknow	unknow	unknow	unknow	unknow	unknow	unknow	NO	Cervical Squamous Cell Carcinoma	Chemotherapy	YES
TCGA-VS-A9V5	494	1	FEMALE	WHITE	50	G2	Stage IIB	unknow	unknow	unknow	unknow	T2b	MX	NX	NO	Mucinous Adenocarcinoma of Endocervical Type	Chemotherapy	YES
TCGA-C5-A1M9	1065	1	FEMALE	WHITE	46	G3	Stage IB1	unknow	unknow	unknow	unknow	T3b	M0	N1	unknow	Endocervical Type of Adenocarcinoma	Chemotherapy\Chemotherapy\	unknow
TCGA-C5-A1MN	1245	1	FEMALE	WHITE	42	G2	Stage IIIB	unknow	unknow	unknow	unknow	unknow	unknow	unknow	unknow	Cervical Squamous Cell Carcinoma	Chemotherapy	unknow
TCGA-VS-AA62	469	1	FEMALE	WHITE	51	G2	Stage IIB	unknow	unknow	unknow	unknow	T2b	MX	NX	NO	Cervical Squamous Cell Carcinoma	Chemotherapy	YES
TCGA-Q1-A6DW	534	0	FEMALE	WHITE	44	GX	Stage I	unknow	unknow	unknow	unknow	TX	MX	NX	NO	Cervical Squamous Cell Carcinoma	Chemotherapy	YES
TCGA-VS-A94Z	742	0	FEMALE	WHITE	38	G2	Stage IIB	unknow	unknow	unknow	unknow	T2b	MX	NX	NO	Cervical Squamous Cell Carcinoma	Chemotherapy	YES
TCGA-C5-A8XI	254	0	FEMALE	BLACK OR AFRICAN AMERICAN	69	G3	Stage IB2	unknow	unknow	unknow	unknow	T1b2	MX	N0	NO	Cervical Squamous Cell Carcinoma	Chemotherapy	YES
TCGA-C5-A1M8	919	0	FEMALE	WHITE	43	G2	Stage IB1	unknow	unknow	unknow	unknow	T1b	MX	N0	unknow	Cervical Squamous Cell Carcinoma	unknow	unknow
TCGA-DS-A3LQ	699	0	FEMALE	unknow	46	G3	Stage IIIB	unknow	unknow	unknow	unknow	T3b	M0	N1	unknow	Cervical Squamous Cell Carcinoma	Chemotherapy	unknow
TCGA-IR-A3LL	957	0	FEMALE	WHITE	60	G2	Stage IB1	unknow	unknow	unknow	unknow	T1b1	M0	N0	unknow	Cervical Squamous Cell Carcinoma	Chemotherapy	unknow
TCGA-C5-A8YR	837	1	FEMALE	WHITE	56	G3	Stage IB	unknow	unknow	unknow	unknow	T1b	M0	N0	YES	Cervical Squamous Cell Carcinoma	unknow	NO
TCGA-EK-A2RE	57	0	FEMALE	WHITE	26	G2	Stage IIA	unknow	unknow	unknow	unknow	T2a2	MX	N0	unknow	Cervical Squamous Cell Carcinoma	unknow	unknow
TCGA-IR-A3L7	4483	0	FEMALE	WHITE	37	G3	Stage IB1	unknow	unknow	unknow	unknow	T1b1	M0	N0	unknow	Cervical Squamous Cell Carcinoma	Chemotherapy	unknow
TCGA-HG-A2PA	773	0	FEMALE	WHITE	38	G2	Stage IB2	unknow	unknow	unknow	unknow	T1b2	M0	N0	unknow	Cervical Squamous Cell Carcinoma	Chemotherapy\Chemotherapy\	unknow
TCGA-C5-A7UE	4738	0	FEMALE	WHITE	45	G2	Stage IB1	unknow	unknow	unknow	unknow	unknow	unknow	unknow	NO	Cervical Squamous Cell Carcinoma	Chemotherapy	YES
TCGA-C5-A1MI	1083	1	FEMALE	WHITE	50	G2	Stage IB1	unknow	unknow	unknow	unknow	T1b1	M0	N1	unknow	Cervical Squamous Cell Carcinoma	Chemotherapy\Chemotherapy\	unknow
TCGA-EK-A3GJ	3	0	FEMALE	NATIVE HAWAIIAN OR OTHER PACIFIC ISLANDER	51	G3	Stage IB1	unknow	unknow	unknow	unknow	T1b1	unknow	N0	unknow	Cervical Squamous Cell Carcinoma	unknow	unknow
TCGA-EA-A5FO	427	0	FEMALE	WHITE	59	G2	Stage IB1	unknow	unknow	unknow	unknow	T1b1	M0	N0	NO	Cervical Squamous Cell Carcinoma	unknow	unknow
TCGA-JX-A3Q0	5957	0	FEMALE	BLACK OR AFRICAN AMERICAN	63	G2	Stage III	unknow	unknow	unknow	unknow	T3	M0	N0	NO	Cervical Squamous Cell Carcinoma	unknow	YES
TCGA-Q1-A5R2	499	0	FEMALE	WHITE	64	G3	unknow	unknow	unknow	unknow	unknow	TX	MX	NX	NO	Cervical Squamous Cell Carcinoma	Chemotherapy	YES
TCGA-UC-A7PF	2859	1	FEMALE	unknow	44	G2	Stage IB1	unknow	unknow	unknow	unknow	T1b1	M0	N1	unknow	Cervical Squamous Cell Carcinoma	unknow	unknow
TCGA-UC-A7PD	355	1	FEMALE	AMERICAN INDIAN OR ALASKA NATIVE	21	G2	Stage IB	unknow	unknow	unknow	unknow	T1b	M0	N0	YES	Cervical Squamous Cell Carcinoma	unknow	YES
TCGA-DG-A2KK	1544	0	FEMALE	unknow	51	G3	Stage IIIB	unknow	unknow	unknow	unknow	T1b1	M0	N1	NO	Cervical Squamous Cell Carcinoma	Chemotherapy	unknow
TCGA-MA-AA42	259	0	FEMALE	WHITE	75	G3	Stage IIB	unknow	unknow	unknow	unknow	T2b	M0	N0	NO	Cervical Squamous Cell Carcinoma	unknow	YES
TCGA-EA-A3HS	959	0	FEMALE	WHITE	35	G1	Stage IB	unknow	unknow	unknow	unknow	T1b	M0	N0	unknow	Cervical Squamous Cell Carcinoma	unknow	unknow
TCGA-C5-A1BF	570	1	FEMALE	WHITE	46	G1	Stage IB	unknow	unknow	unknow	unknow	TX	MX	N0	unknow	Cervical Squamous Cell Carcinoma	Chemotherapy	unknow
TCGA-C5-A1ME	1756	0	FEMALE	WHITE	40	G1	Stage IB1	unknow	unknow	unknow	unknow	T1b1	M0	N0	unknow	Endocervical Type of Adenocarcinoma	unknow	unknow
TCGA-ZJ-A8QR	582	1	FEMALE	NATIVE HAWAIIAN OR OTHER PACIFIC ISLANDER	38	GX	Stage I	unknow	unknow	unknow	unknow	TX	MX	NX	NO	Cervical Squamous Cell Carcinoma	unknow	unknow
TCGA-MU-A51Y	854	0	FEMALE	WHITE	27	G2	Stage IIA1	unknow	unknow	unknow	unknow	T2a1	MX	N0	NO	Cervical Squamous Cell Carcinoma	unknow	NO
TCGA-FU-A5XV	321	0	FEMALE	WHITE	32	G3	Stage IIIB	unknow	unknow	unknow	unknow	T1b2	MX	N1	NO	Cervical Squamous Cell Carcinoma	unknow	unknow
TCGA-C5-A3HE	548	0	FEMALE	WHITE	44	G3	Stage IB2	unknow	unknow	unknow	unknow	T1b2	M0	N0	YES	Cervical Squamous Cell Carcinoma	unknow	YES
TCGA-C5-A2M2	1011	1	FEMALE	WHITE	56	G2	Stage IB2	unknow	unknow	unknow	unknow	unknow	unknow	unknow	unknow	Endocervical Type of Adenocarcinoma	unknow	unknow
TCGA-EX-A1H6	241	0	FEMALE	WHITE	38	G1	Stage IB1	unknow	unknow	unknow	unknow	T1b1	MX	N0	NO	Endocervical Type of Adenocarcinoma	unknow	NO
TCGA-EK-A3GK	15	0	FEMALE	WHITE	33	G3	Stage IB1	unknow	unknow	unknow	unknow	T1b1	MX	N0	unknow	Endocervical Type of Adenocarcinoma	unknow	unknow
TCGA-VS-A8Q8	978	1	FEMALE	WHITE	26	G2	Stage IB	unknow	unknow	unknow	unknow	T1b	MX	N0	YES	Cervical Squamous Cell Carcinoma	unknow	YES
TCGA-FU-A3TX	45	0	FEMALE	unknow	78	G3	Stage IB2	unknow	unknow	unknow	unknow	T1b2	M0	N0	NO	Cervical Squamous Cell Carcinoma	unknow	unknow
TCGA-IR-A3LA	4078	0	FEMALE	WHITE	60	G3	Stage IB1	unknow	unknow	unknow	unknow	T1b1	M0	N0	NO	Endometrioid Adenocarcinoma of Endocervix	Chemotherapy\Chemotherapy\	YES
TCGA-ZJ-AAXT	0	0	FEMALE	WHITE	54	G2	Stage IIIB	unknow	unknow	unknow	unknow	T3b	M0	N1	unknow	Cervical Squamous Cell Carcinoma	unknow	unknow
TCGA-EA-A44S	369	0	FEMALE	WHITE	31	G2	Stage IIIB	unknow	unknow	unknow	unknow	T2a2	M0	N1	NO	Cervical Squamous Cell Carcinoma	Chemotherapy\Chemotherapy\Chemotherapy\Chemotherapy\Chemotherapy\	unknow
TCGA-VS-A9U7	1290	0	FEMALE	WHITE	30	G3	Stage IB1	unknow	unknow	unknow	unknow	T1b	M0	N1	NO	Cervical Squamous Cell Carcinoma	Chemotherapy	YES
TCGA-EK-A2RC	129	0	FEMALE	unknow	33	G3	Stage IB1	unknow	unknow	unknow	unknow	unknow	unknow	unknow	unknow	Cervical Squamous Cell Carcinoma	unknow	unknow
TCGA-EK-A2H1	799	0	FEMALE	WHITE	20	G3	Stage IB2	unknow	unknow	unknow	unknow	unknow	unknow	unknow	unknow	Cervical Squamous Cell Carcinoma	Chemotherapy	unknow
TCGA-EA-A1QS	1203	0	FEMALE	WHITE	46	G2	Stage IB1	unknow	unknow	unknow	unknow	T1b1	M0	N0	NO	Cervical Squamous Cell Carcinoma	unknow	unknow
TCGA-VS-A8EL	1810	0	FEMALE	BLACK OR AFRICAN AMERICAN	38	G3	Stage IIB	unknow	unknow	unknow	unknow	T2b	M0	NX	NO	Cervical Squamous Cell Carcinoma	Chemotherapy	YES
TCGA-DS-A0VK	1118	1	FEMALE	WHITE	45	G3	Stage IB	unknow	unknow	unknow	unknow	T1b1	M0	N1	unknow	Cervical Squamous Cell Carcinoma	Chemotherapy	unknow
TCGA-DS-A0VL	1692	1	FEMALE	WHITE	25	G2	Stage IB	unknow	unknow	unknow	unknow	T1b1	M0	N0	unknow	Cervical Squamous Cell Carcinoma	unknow	unknow
TCGA-ZJ-AAXU	5	0	FEMALE	WHITE	51	G2	Stage IIB	unknow	unknow	unknow	unknow	T2b	M0	N0	unknow	Cervical Squamous Cell Carcinoma	unknow	unknow
TCGA-C5-A8YT	633	1	FEMALE	WHITE	36	G3	Stage IB1	unknow	unknow	unknow	unknow	unknow	unknow	unknow	NO	Cervical Squamous Cell Carcinoma	Chemotherapy	YES
TCGA-C5-A1M7	1409	0	FEMALE	WHITE	37	G2	Stage IB	unknow	unknow	unknow	unknow	T1b	MX	N0	unknow	Cervical Squamous Cell Carcinoma	unknow	unknow
TCGA-C5-A8XH	1394	1	FEMALE	WHITE	39	unknow	Stage IB1	unknow	unknow	unknow	unknow	T1b1	MX	N0	NO	Cervical Squamous Cell Carcinoma	unknow	NO
TCGA-EK-A2R9	4	0	FEMALE	WHITE	58	G3	Stage IB1	unknow	unknow	unknow	unknow	T1b1	unknow	N0	unknow	Cervical Squamous Cell Carcinoma	unknow	unknow
TCGA-EA-A439	441	0	FEMALE	ASIAN	50	G3	Stage IIA1	unknow	unknow	unknow	unknow	T2a1	M0	N0	NO	Cervical Squamous Cell Carcinoma	unknow	unknow
TCGA-C5-A8ZZ	636	0	FEMALE	WHITE	41	G2	Stage IIB	unknow	unknow	unknow	unknow	unknow	unknow	unknow	NO	Cervical Squamous Cell Carcinoma	Chemotherapy	YES
TCGA-C5-A1BQ	604	1	FEMALE	WHITE	65	G2	Stage IIIB	unknow	unknow	unknow	unknow	unknow	unknow	unknow	NO	Cervical Squamous Cell Carcinoma	Chemotherapy	YES
TCGA-EA-A5ZE	456	0	FEMALE	ASIAN	54	G3	Stage IB1	unknow	unknow	unknow	unknow	T1b1	M0	N0	NO	Cervical Squamous Cell Carcinoma	unknow	NO
TCGA-EK-A2RK	13	0	FEMALE	WHITE	67	G3	Stage IA2	unknow	unknow	unknow	unknow	T1b1	MX	N0	unknow	Cervical Squamous Cell Carcinoma	unknow	unknow
TCGA-C5-A1BM	2520	1	FEMALE	BLACK OR AFRICAN AMERICAN	78	G2	Stage IB	unknow	unknow	unknow	unknow	T2	MX	N1	unknow	Cervical Squamous Cell Carcinoma	unknow	unknow
TCGA-C5-A7X5	414	1	FEMALE	BLACK OR AFRICAN AMERICAN	72	G3	Stage IVB	unknow	unknow	unknow	unknow	unknow	unknow	unknow	NO	Cervical Squamous Cell Carcinoma	Chemotherapy\Chemotherapy\	YES
TCGA-MY-A5BF	634	0	FEMALE	WHITE	68	G1	Stage IIA2	unknow	unknow	unknow	unknow	T2a2	MX	N0	NO	Cervical Squamous Cell Carcinoma	Chemotherapy	NO
TCGA-C5-A2LX	2526	0	FEMALE	WHITE	54	G2	Stage IB1	unknow	unknow	unknow	unknow	T2	MX	N1	unknow	Cervical Squamous Cell Carcinoma	Chemotherapy	unknow
TCGA-C5-A8XJ	4467	0	FEMALE	WHITE	74	unknow	Stage IB	unknow	unknow	unknow	unknow	unknow	unknow	unknow	NO	Cervical Squamous Cell Carcinoma	Chemotherapy	YES
TCGA-VS-A8QA	1099	0	FEMALE	unknow	44	GX	Stage IB1	unknow	unknow	unknow	unknow	T1b1	MX	N0	NO	Cervical Squamous Cell Carcinoma	unknow	YES
TCGA-IR-A3LB	2032	1	FEMALE	WHITE	53	G3	Stage IB1	unknow	unknow	unknow	unknow	T1b1	M0	N0	YES	Endocervical Type of Adenocarcinoma	Chemotherapy\Chemotherapy\Chemotherapy\Chemotherapy\	YES
TCGA-XS-A8TJ	890	0	FEMALE	BLACK OR AFRICAN AMERICAN	41	G2	Stage IB1	unknow	unknow	unknow	unknow	T1b1	M0	N1	NO	Cervical Squamous Cell Carcinoma	Chemotherapy\Chemotherapy\	YES
TCGA-JW-A5VI	747	0	FEMALE	AMERICAN INDIAN OR ALASKA NATIVE	45	G3	Stage IIB	unknow	unknow	unknow	unknow	T2b	MX	NX	NO	Cervical Squamous Cell Carcinoma	Chemotherapy	NO
TCGA-VS-A9UR	611	0	FEMALE	WHITE	53	GX	Stage IIA	unknow	unknow	unknow	unknow	T2a	MX	NX	NO	Mucinous Adenocarcinoma of Endocervical Type	Chemotherapy	YES
TCGA-C5-A7X8	83	0	FEMALE	WHITE	35	G2	Stage IB1	unknow	unknow	unknow	unknow	T2a	M0	N1	NO	Mucinous Adenocarcinoma of Endocervical Type	Chemotherapy	YES
TCGA-VS-A8Q9	1630	0	FEMALE	WHITE	79	G2	Stage IB1	unknow	unknow	unknow	unknow	TX	MX	NX	NO	Cervical Squamous Cell Carcinoma	unknow	YES
TCGA-DS-A1OB	861	1	FEMALE	WHITE	45	G2	Stage IB	unknow	unknow	unknow	unknow	T1b2	M0	N1	unknow	Cervical Squamous Cell Carcinoma	Chemotherapy\Chemotherapy\Chemotherapy\Chemotherapy\Chemotherapy\Chemotherapy\Chemotherapy\	unknow
TCGA-DS-A1O9	266	1	FEMALE	WHITE	75	G3	Stage IVA	unknow	unknow	unknow	unknow	T4	M0	N0	unknow	Cervical Squamous Cell Carcinoma	unknow	unknow
TCGA-EK-A2IR	3442	0	FEMALE	WHITE	48	G3	Stage IB2	unknow	unknow	unknow	unknow	T1b	MX	N0	unknow	Cervical Squamous Cell Carcinoma	unknow	unknow
TCGA-EA-A1QT	1243	0	FEMALE	WHITE	47	G2	Stage IB	unknow	unknow	unknow	unknow	T1b	M0	N0	unknow	Cervical Squamous Cell Carcinoma	unknow	unknow
TCGA-VS-A8QC	350	1	FEMALE	WHITE	51	G2	Stage IVA	unknow	unknow	unknow	unknow	TX	MX	NX	YES	Cervical Squamous Cell Carcinoma	Chemotherapy	YES
TCGA-EA-A6QX	413	0	FEMALE	ASIAN	49	G3	Stage IIIB	unknow	unknow	unknow	unknow	T1b1	M0	N1	NO	Cervical Squamous Cell Carcinoma	unknow	unknow
TCGA-LP-A7HU	406	0	FEMALE	ASIAN	53	G3	Stage II	unknow	unknow	unknow	unknow	T2	M0	N0	NO	Endocervical Type of Adenocarcinoma	unknow	unknow
TCGA-EK-A3GN	27	0	FEMALE	WHITE	47	G3	Stage IIIB	unknow	unknow	unknow	unknow	TX	unknow	NX	unknow	Cervical Squamous Cell Carcinoma	unknow	unknow
TCGA-C5-A1BK	5385	0	FEMALE	BLACK OR AFRICAN AMERICAN	36	G2	Stage IB	unknow	unknow	unknow	unknow	T1b	MX	N0	unknow	Cervical Squamous Cell Carcinoma	unknow	unknow
TCGA-FU-A3NI	638	1	FEMALE	WHITE	45	G2	Stage IB1	unknow	unknow	unknow	unknow	T1b1	MX	N1	unknow	Cervical Squamous Cell Carcinoma	unknow	unknow
TCGA-MA-AA3X	617	0	FEMALE	BLACK OR AFRICAN AMERICAN	50	G2	Stage IIIB	unknow	unknow	unknow	unknow	T3b	MX	NX	NO	Cervical Squamous Cell Carcinoma	Chemotherapy	YES
TCGA-VS-A954	1540	0	FEMALE	unknow	67	G2	Stage IIIB	unknow	unknow	unknow	unknow	T3b	MX	NX	NO	Cervical Squamous Cell Carcinoma	Chemotherapy	YES
TCGA-HM-A3JK	351	0	FEMALE	WHITE	64	G3	Stage IIA2	unknow	unknow	unknow	unknow	T2b	MX	N1	unknow	Cervical Squamous Cell Carcinoma	Chemotherapy	unknow
TCGA-VS-A9UP	1316	0	FEMALE	unknow	43	G3	Stage IIA	unknow	unknow	unknow	unknow	T2a	MX	NX	YES	Mucinous Adenocarcinoma of Endocervical Type	Chemotherapy	YES
TCGA-IR-A3LI	2493	0	FEMALE	WHITE	48	G2	Stage IVB	unknow	unknow	unknow	unknow	T2b	M1	N1	unknow	Endocervical Type of Adenocarcinoma	Chemotherapy\Chemotherapy\Chemotherapy\Chemotherapy\	unknow
TCGA-VS-A953	477	1	FEMALE	unknow	63	GX	Stage IVA	unknow	unknow	unknow	unknow	T4	MX	NX	NO	Cervical Squamous Cell Carcinoma	unknow	YES
TCGA-EK-A2PI	42	0	FEMALE	WHITE	44	G2	Stage IIIB	unknow	unknow	unknow	unknow	unknow	unknow	unknow	unknow	Cervical Squamous Cell Carcinoma	unknow	unknow
TCGA-EA-A3HT	954	0	FEMALE	WHITE	68	G1	Stage IB	unknow	unknow	unknow	unknow	T1b	M0	N0	unknow	Cervical Squamous Cell Carcinoma	unknow	unknow
TCGA-C5-A7CL	471	1	FEMALE	WHITE	48	G2	Stage IIIB	unknow	unknow	unknow	unknow	unknow	unknow	unknow	NO	Cervical Squamous Cell Carcinoma	Chemotherapy	YES
TCGA-VS-A9UH	1427	0	FEMALE	BLACK OR AFRICAN AMERICAN	53	GX	Stage IVA	unknow	unknow	unknow	unknow	T4	MX	NX	NO	Cervical Squamous Cell Carcinoma	Chemotherapy	YES
TCGA-C5-A1MK	74	1	FEMALE	WHITE	79	G3	Stage IIIB	unknow	unknow	unknow	unknow	unknow	unknow	unknow	unknow	Cervical Squamous Cell Carcinoma	Chemotherapy	unknow
TCGA-Q1-A73P	483	0	FEMALE	WHITE	45	G1	Stage IB1	unknow	unknow	unknow	unknow	T1b	MX	N0	NO	Endocervical Type of Adenocarcinoma	unknow	NO
TCGA-EA-A3HQ	1136	0	FEMALE	WHITE	60	G2	Stage II	unknow	unknow	unknow	unknow	T2a	M0	N0	unknow	Cervical Squamous Cell Carcinoma	unknow	unknow
TCGA-VS-A9V1	157	1	FEMALE	WHITE	46	G2	Stage IVB	unknow	unknow	unknow	unknow	T3b	MX	NX	YES	Mucinous Adenocarcinoma of Endocervical Type	Chemotherapy	YES
TCGA-VS-A8EK	829	1	FEMALE	WHITE	65	G2	Stage IVA	unknow	unknow	unknow	unknow	T4	M0	NX	NO	Cervical Squamous Cell Carcinoma	Chemotherapy	YES
TCGA-WL-A834	791	0	FEMALE	WHITE	57	G3	unknow	unknow	unknow	unknow	unknow	T1b1	unknow	N1	NO	Cervical Squamous Cell Carcinoma	Chemotherapy\Chemotherapy\Chemotherapy\	YES
TCGA-VS-A8EB	305	1	FEMALE	WHITE	41	GX	Stage IIIB	unknow	unknow	unknow	unknow	T3b	M1	NX	NO	Cervical Squamous Cell Carcinoma	unknow	YES
TCGA-Q1-A73O	428	0	FEMALE	unknow	37	GX	Stage IB2	unknow	unknow	unknow	unknow	TX	MX	NX	NO	Cervical Squamous Cell Carcinoma	Chemotherapy	YES
TCGA-ZJ-A8QQ	2056	0	FEMALE	WHITE	24	GX	Stage IIB	unknow	unknow	unknow	unknow	T1b2	M0	N0	NO	Cervical Squamous Cell Carcinoma	Chemotherapy	YES
TCGA-VS-A9UQ	1094	0	FEMALE	unknow	32	G2	Stage IB	unknow	unknow	unknow	unknow	T1b	MX	N0	YES	Mucinous Adenocarcinoma of Endocervical Type	unknow	YES
TCGA-C5-A3HF	543	1	FEMALE	WHITE	24	G2	Stage IB2	unknow	unknow	unknow	unknow	unknow	unknow	unknow	unknow	Mucinous Adenocarcinoma of Endocervical Type	unknow	unknow
TCGA-VS-A9V4	132	1	FEMALE	WHITE	63	G2	Stage IVA	unknow	unknow	unknow	unknow	T4	MX	NX	YES	Mucinous Adenocarcinoma of Endocervical Type	Chemotherapy	YES
TCGA-FU-A3TQ	795	0	FEMALE	WHITE	55	G2	Stage IIIB	unknow	unknow	unknow	unknow	T2b	MX	N1	unknow	Cervical Squamous Cell Carcinoma	unknow	unknow
TCGA-JW-A5VH	100	1	FEMALE	AMERICAN INDIAN OR ALASKA NATIVE	53	G2	Stage IVB	unknow	unknow	unknow	unknow	T4	M1	NX	YES	Cervical Squamous Cell Carcinoma	Chemotherapy\Chemotherapy\	NO
TCGA-VS-A958	1525	0	FEMALE	WHITE	46	G2	Stage IIB	unknow	unknow	unknow	unknow	T2b	MX	NX	NO	Cervical Squamous Cell Carcinoma	Chemotherapy	YES
TCGA-LP-A4AU	343	0	FEMALE	ASIAN	35	G3	Stage IIIB	unknow	unknow	unknow	unknow	T2	M0	N1	NO	Cervical Squamous Cell Carcinoma	\Chemotherapy\	YES
TCGA-EX-A3L1	463	0	FEMALE	WHITE	32	G3	Stage IIA1	unknow	unknow	unknow	unknow	T2a1	M0	N0	unknow	Cervical Squamous Cell Carcinoma	Chemotherapy	unknow
TCGA-DS-A1OD	3874	0	FEMALE	WHITE	49	G3	Stage IB1	unknow	unknow	unknow	unknow	T1b1	M0	N0	unknow	Cervical Squamous Cell Carcinoma	Chemotherapy	unknow
TCGA-LP-A4AX	380	0	FEMALE	ASIAN	45	G3	Stage IB1	unknow	unknow	unknow	unknow	T1b1	M0	N0	NO	Cervical Squamous Cell Carcinoma	unknow	NO
TCGA-C5-A3HD	1582	0	FEMALE	WHITE	51	G2	Stage IIB	unknow	unknow	unknow	unknow	unknow	unknow	unknow	unknow	Cervical Squamous Cell Carcinoma	Chemotherapy	unknow
TCGA-DR-A0ZL	2669	0	FEMALE	ASIAN	53	G3	Stage IB	unknow	unknow	unknow	unknow	T1b1	M0	N0	unknow	Cervical Squamous Cell Carcinoma	unknow	unknow
TCGA-BI-A0VR	1505	0	FEMALE	WHITE	53	G3	Stage IIIB	unknow	unknow	unknow	unknow	T2b	M0	N1	unknow	Cervical Squamous Cell Carcinoma	unknow	unknow
TCGA-EK-A2RL	1453	1	FEMALE	BLACK OR AFRICAN AMERICAN	32	G2	Stage IB	unknow	unknow	unknow	unknow	T1b1	MX	N1	unknow	Endocervical Type of Adenocarcinoma	Chemotherapy	unknow
TCGA-Q1-A5R3	485	0	FEMALE	WHITE	56	G2	unknow	unknow	unknow	unknow	unknow	TX	MX	NX	NO	Cervical Squamous Cell Carcinoma	Chemotherapy	YES
TCGA-JW-A5VL	474	0	FEMALE	AMERICAN INDIAN OR ALASKA NATIVE	37	G1	Stage IB2	unknow	unknow	unknow	unknow	T1b2	MX	NX	NO	Cervical Squamous Cell Carcinoma	unknow	NO
TCGA-VS-A952	1547	0	FEMALE	WHITE	66	G2	Stage IB1	unknow	unknow	unknow	unknow	T1b	MX	N0	NO	Mucinous Adenocarcinoma of Endocervical Type	unknow	NO
TCGA-VS-A9UD	599	0	FEMALE	WHITE	73	G2	Stage IIIA	unknow	unknow	unknow	unknow	T3a	MX	NX	NO	Cervical Squamous Cell Carcinoma	Chemotherapy	YES
TCGA-C5-A7CG	6408	0	FEMALE	WHITE	55	G2	Stage IB	unknow	unknow	unknow	unknow	T1b	MX	N0	NO	Cervical Squamous Cell Carcinoma	unknow	NO
TCGA-ZJ-AB0I	0	0	FEMALE	WHITE	25	unknow	Stage IIB	unknow	unknow	unknow	unknow	T2b	MX	N1	unknow	Cervical Squamous Cell Carcinoma	unknow	unknow
TCGA-DS-A5RQ	208	0	FEMALE	WHITE	80	G2	Stage IB1	unknow	unknow	unknow	unknow	T1b1	MX	N0	NO	Cervical Squamous Cell Carcinoma	Chemotherapy	YES
TCGA-C5-A1MP	109	0	FEMALE	BLACK OR AFRICAN AMERICAN	34	G3	Stage IB2	unknow	unknow	unknow	unknow	T1b2	MX	N1	unknow	Cervical Squamous Cell Carcinoma	unknow	unknow
TCGA-ZJ-AAXI	0	0	FEMALE	unknow	67	G2	Stage IIB	unknow	unknow	unknow	unknow	T2b	M0	NX	unknow	Cervical Squamous Cell Carcinoma	unknow	unknow
TCGA-FU-A57G	1078	0	FEMALE	WHITE	49	G2	Stage IB2	unknow	unknow	unknow	unknow	T1b2	MX	N0	NO	Endocervical Type of Adenocarcinoma	unknow	unknow
TCGA-VS-A9V2	427	0	FEMALE	WHITE	29	G2	Stage IB1	unknow	unknow	unknow	unknow	T1b	MX	N0	NO	Cervical Squamous Cell Carcinoma	unknow	YES
TCGA-GH-A9DA	540	0	FEMALE	WHITE	27	G3	Stage IB1	unknow	unknow	unknow	unknow	T1b	MX	N0	NO	Cervical Squamous Cell Carcinoma	unknow	NO
TCGA-EK-A2PM	18	0	FEMALE	WHITE	81	G3	Stage IIB	unknow	unknow	unknow	unknow	unknow	unknow	unknow	unknow	Cervical Squamous Cell Carcinoma	unknow	unknow
TCGA-VS-A94Y	144	1	FEMALE	WHITE	47	GX	Stage IIB	unknow	unknow	unknow	unknow	T2b	MX	NX	NO	Cervical Squamous Cell Carcinoma	Chemotherapy	YES
TCGA-ZJ-AAXD	0	0	FEMALE	unknow	35	G2	Stage IIIB	unknow	unknow	unknow	unknow	T3b	M0	N0	unknow	Cervical Squamous Cell Carcinoma	unknow	unknow
TCGA-ZX-AA5X	119	0	FEMALE	WHITE	64	G2	Stage IIIB	unknow	unknow	unknow	unknow	TX	MX	NX	unknow	Cervical Squamous Cell Carcinoma	unknow	unknow
TCGA-VS-A9UZ	2044	0	FEMALE	WHITE	61	G2	Stage IB1	unknow	unknow	unknow	unknow	T1b	MX	N0	NO	Mucinous Adenocarcinoma of Endocervical Type	unknow	YES
TCGA-C5-A7UI	2888	1	FEMALE	BLACK OR AFRICAN AMERICAN	42	G3	Stage IB1	unknow	unknow	unknow	unknow	T1b1	MX	N0	NO	Cervical Squamous Cell Carcinoma	unknow	NO
TCGA-C5-A2LZ	3046	1	FEMALE	WHITE	65	G2	Stage IIIB	unknow	unknow	unknow	unknow	unknow	unknow	unknow	YES	Cervical Squamous Cell Carcinoma	unknow	YES
TCGA-MY-A913	524	0	FEMALE	BLACK OR AFRICAN AMERICAN	28	G3	Stage IIA	unknow	unknow	unknow	unknow	Tis	M1	N0	NO	Cervical Squamous Cell Carcinoma	Chemotherapy	YES
TCGA-IR-A3LH	2394	0	FEMALE	BLACK OR AFRICAN AMERICAN	49	G4	Stage IIA1	unknow	unknow	unknow	unknow	T2a1	M0	N0	unknow	Cervical Squamous Cell Carcinoma	Chemotherapy	unknow
TCGA-JX-A3PZ	642	1	FEMALE	WHITE	25	G2	Stage IB	unknow	unknow	unknow	unknow	T1b	M0	N0	YES	Cervical Squamous Cell Carcinoma	unknow	NO
