# Supplementary material for: Expression profile of RNA binding protein in cervical cancer using bioinformatics approach
Source: Cancer Cell Int. 2021 Dec 4;21:647. doi: 10.1186/s12935-021-02319-7 (PMC8642772; doi:10.1186/s12935-021-02319-7)
Supplement: Supplementary file 3 — Additional file 3: Table S3. Clinical pathological data of own patients. [file 12935_2021_2319_MOESM3_ESM.xlsx]

## Sheet: Sheet1
assigned_data	sample_id	age	height（cm）	weight（kg）	birthplace	HPV	pathology
2021.01.26	N1/T1	62	/	50	Shanghai	16	Squamous cell carcinoma
2021.02.24	N2/T2	64	155	67	Shanghai	16	Squamous cell carcinoma
2021.02.25	N3/T3	36	168	60	Jiangsu	16	Squamous cell carcinoma
2021.03.19	N4/T4	57	153	47	Shanghai	/	adenocarcinoma
2021.03.22	N5/T5	39	/	/	/	35	Squamous cell carcinoma
