# Supplementary material for: Expression profile of RNA binding protein in cervical cancer using bioinformatics approach
Source: Cancer Cell Int. 2021 Dec 4;21:647. doi: 10.1186/s12935-021-02319-7 (PMC8642772; doi:10.1186/s12935-021-02319-7)
Supplement: Supplementary file 4 — Additional file 4: Table S4. Differently expressed RNA binding proteins. [file 12935_2021_2319_MOESM4_ESM.xls]

gene	conMean	treatMean	logFC	pValue	fdr
PSMA6	4.38578454138462	2.65842467593791	-0.722263349533441	0.000581089614972177	0.000964840923567199
CDC5L	2.37230720069231	3.51857018611765	0.568698448203736	2.51468306964277e-07	1.2085874753079e-06
RBMS1	4.30911582776923	2.86304913604902	-0.589839447905471	1.56249009340767e-09	7.28789277106146e-08
RBMS3	2.16624318676923	0.678418224826797	-1.67494838018523	2.68494570319014e-07	1.25623452934029e-06
RBFOX1	0.240681839846154	0.00659599574504902	-5.18939301198212	1.62905212585734e-10	4.60370130767284e-08
RBFOX3	0.881163442923077	0.0385434871264379	-4.51485063587518	2.96739558766517e-09	7.28789277106146e-08
DBR1	1.86908592492308	3.20012546015686	0.7757955730895	8.64807085728174e-09	1.15222568991464e-07
L1TD1	0.198908868461538	0.07276921815	-1.45070738571976	5.59239875684602e-05	0.000117941185722738
SRSF12	0.636586893076923	0.375645337326797	-0.760986258079119	0.00255637914712414	0.00383864371401319
REXO2	5.330748646	3.65764966909477	-0.543421258238498	3.51030434165921e-09	7.29420593347715e-08
WDR3	1.48550430015385	2.32926109841176	0.648919586033813	8.44499546993017e-07	3.26925441068804e-06
CNOT11	3.215117489	4.5591258239085	0.503885767159591	7.47552933032219e-09	1.08896458563169e-07
METTL2A	1.79289179107692	2.60509487867647	0.539047499206479	5.47444066595262e-09	9.10045254234241e-08
AKAP8L	4.98790626507692	3.44111763878105	-0.535557140465991	4.94518651932044e-06	1.49306592987175e-05
ELAVL2	0.113173833153846	1.11675696981144	3.3027029214144	0.000859029680128799	0.00138351151863638
ELAVL3	0.0535267733846154	0.0323459883691503	-0.726673892393833	0.00669184446081855	0.0093991811363187
TOP3B	2.41389009569231	0.139690846683007	-4.11105059615027	1.83027240886687e-05	4.49027084400983e-05
RBM28	2.64832469838462	1.75231602157843	-0.595817033546033	0.000199467475288262	0.000368428160238319
NOL10	2.35887921046154	3.68417884944444	0.643241553788855	1.62303671646829e-09	7.28789277106146e-08
MRPL53	3.765515832	2.0036005166634	-0.910252622192051	0.000672931005846274	0.00110435715593587
ZC3H12B	0.677588333153846	0.171388743267974	-1.98313667725299	8.80682055985715e-09	1.15222568991464e-07
ZC3H12D	0.243361486153846	0.429443151075163	0.819366294169522	0.00673735495196144	0.00945370660091511
ZC3H12A	2.06902790253846	4.25454721223203	1.04005250082617	3.19803132762434e-06	1.03169366802128e-05
TRMT5	1.24579943984615	2.23744552634967	0.844780729581862	5.12680022991547e-07	2.1624384253345e-06
PABPN1L	0.069635618	0.0219249315905229	-1.6672530793312	8.04571962537971e-06	2.22477530932711e-05
EEF1G	6.60456206830769	0.339449429369281	-4.28219433800784	9.41084302494108e-08	5.65851965712415e-07
RPP25	1.922973866	4.0590920480719	1.07781790042039	2.55416530721858e-09	7.28789277106146e-08
DRG2	3.43468226615385	2.2323057436732	-0.621642008326879	7.16936550065413e-08	4.52248640578074e-07
CD3EAP	0.839729154	1.94532873972549	1.21201799423925	1.85698092671992e-08	1.82216253434392e-07
RDM1	0.0965962433846154	1.00613028198366	3.38070623504706	8.4917832143378e-09	1.15222568991464e-07
BYSL	2.45358963669231	3.81685883089542	0.63749185031698	2.88968420488833e-07	1.33435417696314e-06
DZIP1	2.91071019076923	1.20410918115686	-1.27340498984078	1.90071912358797e-07	9.66084935838058e-07
DZIP1L	2.01906532707692	1.10051047874837	-0.875514707751056	2.07192455665898e-05	5.01306403862866e-05
GSPT2	1.55135622153846	0.775349646205882	-1.00061104542018	3.42203552250877e-05	7.68733894007137e-05
RNASEH1	2.02884321423077	2.91559977434967	0.523135313650369	6.04120709099955e-08	3.97034861225801e-07
DARS2	1.53345997076923	3.54695593985948	1.20979090210497	1.02590509288506e-09	7.28789277106146e-08
SAMD4A	2.51281261346154	0.960333011630719	-1.38769641347001	2.4336194584261e-07	1.17361921322733e-06
GLE1	2.68941794461538	4.14577764896078	0.624348769962517	2.60254534243421e-09	7.28789277106146e-08
HENMT1	1.12188036123077	3.59092377559804	1.67843619600606	3.19780149897955e-09	7.28789277106146e-08
TRMT10C	2.37905055415385	4.32056405785948	0.860833742315413	2.91336764622092e-07	1.33655470263317e-06
TRMT10A	0.770060190692308	1.29466559882353	0.749536388503466	2.35130762819812e-06	7.87301405622183e-06
RNASEK	5.68943411684615	2.2056575223268	-1.36707636852739	1.52848413857795e-05	3.83614225188391e-05
IPO4	2.35474774838462	1.32588303662418	-0.82861900679711	9.34569978604056e-05	0.000188380510665839
CAPRIN2	2.82609457053846	1.5004108147549	-0.913452176964492	8.11977532881111e-07	3.16940401646688e-06
MRPL38	4.04859308015385	1.82012867266667	-1.15338020223382	0.000436371624531072	0.000744677663601938
SREK1	3.75637552107692	2.38105089673856	-0.657742835350909	1.23907107157012e-05	3.23624292814895e-05
APOBEC3H	0.356270744307692	0.975668880715686	1.45341759444514	4.02509125374111e-06	1.27236106074635e-05
EIF5AL1	0.413624094615385	1.06303127298693	1.3617919059619	0.000323965580623755	0.000568650143380579
MRPL47	3.32780972307692	5.56187314474183	0.740997894384791	1.92501207689009e-09	7.28789277106146e-08
WDR43	2.69246280769231	3.85830055392157	0.519039114578297	6.0412240030819e-08	3.97034861225801e-07
FBXO17	3.54244146415385	1.59225222390523	-1.15367512704214	2.86325841792746e-08	2.3659556400769e-07
RRP1B	2.34535871830769	3.5493702833366	0.597754492319169	1.79204787891864e-08	1.81522750403385e-07
MRPS17	2.00381659476923	2.83988418431046	0.503081627525765	2.61312475941084e-05	6.14366935948006e-05
UHMK1	2.27325505123077	4.04307159268301	0.830692191803474	1.17340391798256e-09	7.28789277106146e-08
NKRF	1.51791514884615	2.42035563546405	0.673127899131814	3.13861032377316e-09	7.28789277106146e-08
TDRD5	0.0729426966153846	0.670551731617647	3.20051319652645	0.0220356257324492	0.0286179587867194
POLR2J2	0.627559323923077	0.00540601086176471	-6.85904362440799	9.67819452220873e-12	6.83764442994047e-09
POLR2J3	4.01566812130769	0.673854337385621	-2.57513136889777	3.05930759459816e-07	1.38996837015022e-06
PWP2	1.30891026969231	0.329294652845425	-1.99091520850233	3.75735348256217e-05	8.36085113521314e-05
TSEN15	2.87810611853846	4.09438224627451	0.508526010195819	8.49237209194849e-09	1.15222568991464e-07
SUGP2	4.14311832384615	2.81384841891503	-0.558172409855366	1.27437679708056e-05	3.28596902510729e-05
MRPS12	3.14234350653846	4.50020663695425	0.518150349462432	3.57622505030102e-09	7.32348695083383e-08
CLP1	1.56079378676923	2.73708091876471	0.810358147044293	5.63992382000435e-08	3.84487576107205e-07
EXOSC4	2.92049038192308	4.18720319292157	0.519776296068903	1.45692607676862e-07	7.79786570634114e-07
PTRH1	1.912035884	0.056149989624183	-5.08968003299207	4.63149961821012e-09	8.26521166186197e-08
PAN2	4.27328174438462	2.63443654165686	-0.697850010902646	3.46814060286749e-05	7.75394121283297e-05
TNRC6A	3.38037800453846	2.38910378651634	-0.500715054089679	2.0987362050786e-07	1.04053131851792e-06
TNRC6C	1.85022797792308	1.12872918655229	-0.713003659925696	7.75210709851895e-06	2.17335859726335e-05
MRPL15	3.45277354792308	5.28599873452614	0.614420362260828	3.29403128015396e-08	2.58581455492086e-07
NUFIP2	2.50000392807692	3.55337707637582	0.507260430650244	4.14934148249021e-09	7.81735935301156e-08
TDRKH	0.843112155	2.02251186281046	1.26235170107851	4.66494160133909e-08	3.41531734854515e-07
RBM6	5.317391265	3.57907124983333	-0.571133362628265	1.48146482360841e-07	7.86958569834091e-07
RBM5	5.62993866084615	3.12888572573856	-0.847470235052624	1.24166325863766e-08	1.47628395790078e-07
RBM44	0.282417621538462	0.095823416372549	-1.55937995322995	4.09476848970651e-07	1.76939078775391e-06
OASL	0.480031731846154	3.05363175586601	2.66932441337653	5.44909970910257e-08	3.79289551180391e-07
OAS1	2.286023734	4.43959288348039	0.957587003597319	4.66355789130892e-06	1.42632192649773e-05
OAS2	1.48001528407692	4.13352298520588	1.48175983458003	2.13360548107148e-07	1.05412047019371e-06
OAS3	1.43751910253846	4.40433070473856	1.61534167204674	4.20414935489429e-08	3.17671820238804e-07
MYEF2	1.20769054084615	0.374531092496732	-1.68909342803656	4.20725890823818e-06	1.31233578601606e-05
TRMT6	2.015354567	3.22414046321895	0.677880919346958	9.13249043924925e-09	1.16254135050984e-07
ZCCHC24	3.99369918492308	1.61866689848366	-1.30291954210851	2.16908448765075e-07	1.06420707675365e-06
MBNL3	0.869480826923077	1.72164128012745	0.985558455331793	2.18015999221673e-06	7.42305076868009e-06
PUS7	1.80416710646154	2.62033910537255	0.538420556224535	1.96046214855875e-06	6.75642199003296e-06
PUS7L	0.839615026538462	1.36990481983333	0.7062757672821	4.82904605949267e-08	3.49920106772469e-07
MRPS24	4.44683102076923	2.34829683441503	-0.921162800848272	5.3984544845375e-06	1.5991648190045e-05
RPS27L	5.14475008892308	2.7299520767451	-0.914225373139189	4.4287390074157e-08	3.29358327235704e-07
SLBP	3.78738189584615	5.44897835786928	0.524784859981508	1.68580365962504e-09	7.28789277106146e-08
SMAD2	3.11094479246154	1.83536130963725	-0.761288692407872	8.8184155621358e-06	2.40085186691674e-05
SMAD9	1.78233963376923	0.685647267990196	-1.37823379957507	1.12739199959141e-06	4.19213722787226e-06
SMAD4	3.80501631507692	2.44242920713399	-0.639585892860739	1.36737485596077e-09	7.28789277106146e-08
SMAD6	1.644563825	1.00889270078105	-0.704932252787754	0.000608023557572442	0.00100719494355201
ADARB2	0.422723558076923	0.237798337554902	-0.829975885699627	0.0250768975393323	0.0322766704438718
ADARB1	2.58235483346154	1.18443265023856	-1.12449108485636	5.73773250485246e-08	3.86067429969358e-07
CLK3	4.226255259	1.87396394895752	-1.17328670744825	1.43282231539842e-07	7.69801494926984e-07
CLK4	3.20505092361538	1.83150084244771	-0.807320914707273	6.50954870479875e-07	2.60566354670839e-06
CLK1	5.88641126892308	4.10796247195098	-0.5189653412552	9.79947621694717e-07	3.74234051203955e-06
LSM3	2.44083887023077	4.06040757763399	0.734247490192659	2.91335297682204e-07	1.33655470263317e-06
EIF4A1	5.75320982138462	1.35352075237255	-2.0876500793989	0.000473073807131734	0.00080054286164927
IGF2BP1	0.00647175438461538	0.568614106186275	6.45714922384495	1.15992460209501e-07	6.555893851041e-07
IGF2BP2	1.98578016423077	3.16446632484314	0.672256296991242	0.00116685472828905	0.00183808888636837
IGF2BP3	0.139328229538462	0.882769117649346	2.66354856543913	0.000115828839962315	0.000228903707505946
MTG1	2.99424626530769	1.64755347480065	-0.861867590743359	0.000795594104080332	0.00128624081128777
TDRD10	1.53545662846154	0.654722055094771	-1.22971327779291	4.20705956646891e-05	9.25946287760213e-05
RPUSD1	2.36844518184615	3.67611770169935	0.634242678652708	3.08048640602136e-09	7.28789277106146e-08
ENDOV	2.75423771938462	1.49675164493137	-0.879818228681493	1.3342126746042e-08	1.52035686227075e-07
MRRF	3.05721215607692	2.14094756937582	-0.513967206566452	0.000672929458911311	0.00110435715593587
MRTO4	3.14050907638462	4.63509719509804	0.561601152706725	1.94131744078005e-08	1.84919719650281e-07
DIS3L2	2.77188541138462	1.57069103706209	-0.819468195214879	3.08431638894949e-07	1.39683944153386e-06
SMG8	1.52763053546154	2.5044941168366	0.713223559581254	2.35131771530475e-06	7.87301405622183e-06
TNPO3	2.84820324307692	4.0417396819183	0.50492430611257	2.12136695040156e-08	1.9464695705657e-07
MOV10L1	0.693670324076923	0.451117122065359	-0.620748121623869	0.00423640034151281	0.00611443685654505
MRPS35	3.43471021907692	4.95060163518627	0.527415476903907	9.57136852089092e-08	5.73065411865206e-07
AFF3	1.07368341484615	0.158620182284314	-2.7589204131262	3.23705317869983e-08	2.55528276061612e-07
MATR3	2.94548428384615	0.372818708895425	-2.98195869060785	1.54990987892813e-05	3.86248781026931e-05
CIRBP	7.29394993438462	4.846428014	-0.589778474523148	1.08672796804527e-09	7.28789277106146e-08
RBM47	1.35438557861538	3.3351832597549	1.30012751924372	1.68316602850847e-06	5.9015225763833e-06
DND1	0.191415033846154	0	-Inf	1.44002826824112e-54	2.0347599430247e-51
RBM20	0.883133671692308	0.202900603635948	-2.12185866450401	2.75873146319584e-05	6.42189053953167e-05
GNL3L	1.29848317053846	2.17560281219608	0.744587880186794	5.24306180867368e-06	1.55968852865951e-05
DDX58	1.85428417284615	3.22432876357843	0.798136496606211	2.65239888352277e-06	8.7362228960785e-06
IFIH1	1.64938708530769	3.37951498280719	1.03488619394661	8.35731635205864e-08	5.1342991328082e-07
HABP4	2.93827192169231	1.34944925805882	-1.12259718629094	4.13180209394522e-08	3.13883675201322e-07
WDR36	1.79941621353846	2.64624539009477	0.556417923559391	6.10920505266128e-07	2.47344032647862e-06
C2orf15	0.398600661461538	1.27783415566993	1.68068459816868	5.54373173459957e-08	3.83984948087706e-07
BARD1	1.27741000715385	2.31445807919608	0.85745277428388	2.77455038029706e-06	9.09614776649593e-06
THOC1	3.57116417615385	2.45313469817974	-0.541768007644879	0.000276054605981119	0.000489416760666651
RNF113A	2.58529887169231	3.69229229477124	0.514185694343438	1.13616486930493e-06	4.21365081450883e-06
LENG9	1.23150541984615	2.40412003053268	0.96508595016078	3.65730861941876e-07	1.59993098428443e-06
RPS29	8.88640165707692	4.98779079152614	-0.833198397424611	2.72914636614527e-07	1.27270092916279e-06
U2AF1	3.636316727	0.143869710892157	-4.65964306886587	7.71665477007244e-05	0.000158253021627175
U2AF1L4	3.32703089015385	2.18121500341503	-0.609103276996646	2.24713513918448e-06	7.56307865564461e-06
RANBP6	1.64545116984615	2.87274164930065	0.803945040703488	2.03060042948089e-07	1.0174604279633e-06
DNMT3B	0.508716503692308	1.68151563505229	1.72482838964591	1.68370608961461e-08	1.77543037658615e-07
ZC3HAV1L	0.975641418846154	1.53636360924837	0.655096786103263	0.000150461037782781	0.000286524860359932
TDRD6	0.306602051692308	0.178851798872549	-0.777602722246371	0.00253060897669773	0.00380398987667435
TDRD15	0.0265362892307692	0.00326477564147059	-3.02291088499969	0.000216624882614136	0.000394956076301644
EEF1D	7.01548648946154	4.00480136011765	-0.808812465005432	1.26419220740265e-08	1.47628395790078e-07
SIDT1	0.500465494076923	1.07636717520915	1.10482779331079	0.00150781981191039	0.00234383871752407
SIDT2	3.89676125276923	2.01410193180392	-0.952138844372609	1.39371218373334e-09	7.28789277106146e-08
TRMT44	2.31590571015385	1.39569702315686	-0.730590720200825	3.42785002172218e-07	1.52793441031339e-06
WDR4	1.90861362746154	2.87935634434967	0.593221266927466	1.19169921971859e-07	6.65565223359738e-07
ATXN1	2.34291681769231	1.54060648862091	-0.604807327357095	2.6413833334198e-07	1.25244115775912e-06
STRBP	1.56938668746154	2.56044387176144	0.706193066187388	6.24338273381398e-06	1.82648029045117e-05
NXF5	0.0291803280769231	0.00806743107320261	-1.85481485196108	0.00273800891969243	0.00409397524182582
NXF2B	0.0915509515384615	0.00116531560130719	-6.29578224418259	1.03840547642338e-10	3.66816734546559e-08
NXF3	0.490416721923077	0.267150658696078	-0.876354597656986	0.00399342760151877	0.00580526049480043
PIWIL2	0.598727272769231	0.274487701662745	-1.12515747711458	5.6396855156885e-06	1.66364835775947e-05
PIWIL4	1.22609429430769	0.582579469545752	-1.07354316951559	1.10691463662577e-05	2.95107619160795e-05
POP7	3.69843479023077	5.35290022289542	0.533405922511687	3.5101183795811e-09	7.29420593347715e-08
ZCCHC3	2.30623158	3.40242777962418	0.561027150887709	0.000141427001332179	0.000271516783807567
PCBP3	1.27768522361538	0.248141421581699	-2.36429796544363	3.23705317869983e-08	2.55528276061612e-07
UNKL	2.63211700653846	1.38913780279412	-0.922033901089024	4.80883064645353e-07	2.0405038148465e-06
RPL17	8.07780144707692	4.11821494191176	-0.971943554442806	1.19170560162784e-07	6.65565223359738e-07
BMS1	2.23976347361538	3.29465700426144	0.556781891899351	2.40093484247685e-08	2.08135672807979e-07
SARS2	2.83900525923077	1.79034587472549	-0.665147194741885	0.00104706351569603	0.00167175225726383
DDX39B	6.27440554915385	3.82096914972876	-0.715540171956877	5.73025304784655e-05	0.000120668368950927
MRPL50	1.82284932492308	3.27554168507843	0.845538194274702	8.92158733019792e-07	3.44431773157641e-06
RNASE4	4.54090186930769	0.528202886245098	-3.10381476996684	1.42056841166985e-09	7.28789277106146e-08
RNASE6	1.92253725538462	2.7570776322451	0.520128335171625	0.00362440975105082	0.00530703728314488
RNASE7	0.408756769	1.9050190560817	2.22049090229425	5.15539763707355e-05	0.000110038925395543
ANG	4.11338666776923	2.33489273095098	-0.816970423323303	1.68316231795227e-06	5.9015225763833e-06
RBMXL1	1.880384394	2.7323265644183	0.539102310888429	1.54990707302579e-05	3.86248781026931e-05
RBMXL2	0.0354937539230769	0.0199875749104575	-0.828461725387144	0.0148937920840183	0.019891236497843
EIF3C	5.15773237846154	0.94530848030719	-2.44787981473393	1.93424411827907e-05	4.72856599214323e-05
EIF3CL	3.16359977192308	0.12333607875817	-4.68090030605956	2.21340669113162e-06	7.50010468721578e-06
CSDC2	4.465371326	0.474086090676471	-3.23555917901295	1.85354529025412e-09	7.28789277106146e-08
LARP6	3.29181152038462	1.56573934495425	-1.07203767231346	1.09556049725102e-07	6.26731571909187e-07
RNPC3	3.07230492823077	1.5043900104085	-1.03014277996774	0.000144977033035662	0.000277203543152875
MRPS18C	3.08566752692308	2.18016541906209	-0.501145020457948	5.51012897369615e-05	0.000116728819187896
NXT2	1.33589613738462	3.1206699513366	1.22404793663575	1.02590871728732e-09	7.28789277106146e-08
ABT1	2.50328090384615	4.01152008857843	0.680328830806939	7.15776311273056e-07	2.8172477098296e-06
DDX25	0.226231764615385	0.0747442122510458	-1.59776773362719	4.54504694311288e-06	1.39309139492809e-05
DDX19B	2.99270368438462	2.07492392215359	-0.528391000316723	4.58486445534753e-08	3.37417368510732e-07
EXOSC5	2.73967449076923	4.49392260782353	0.713970787039066	3.81687022551033e-09	7.45693582893201e-08
AIMP2	2.58231022269231	3.65311778737582	0.500465943758715	1.07725061826493e-07	6.18765581418604e-07
PARS2	0.945523813	2.09852988726144	1.15019331223854	7.29278400883546e-08	4.57986835754867e-07
ANKHD1	3.79210438684615	0.614897853496732	-2.62458000271547	2.18870955241521e-05	5.24177389417405e-05
HELZ2	1.63536113407692	2.83616234500327	0.794330857517706	2.81645196050218e-06	9.19086979258564e-06
NUFIP1	1.20305432092308	1.9176515295098	0.672638796213419	1.68315860740289e-06	5.9015225763833e-06
PURB	2.36736411484615	3.44950370869935	0.543107193283113	4.87327528314566e-06	1.47450491971838e-05
PURG	0.466867552307692	0.0554816072251634	-3.07293183727822	1.60037943186936e-08	1.71313343729652e-07
THOC5	3.33518549230769	2.35752001655882	-0.500496981530756	5.37848847233187e-07	2.24183015085691e-06
ZC3H14	3.18185182492308	1.68453814898366	-0.917513551730854	1.03126358513907e-05	2.7650387965873e-05
EZH2	1.14500773061538	3.83185299952941	1.7426848775357	2.41412407843364e-09	7.28789277106146e-08
HEATR1	1.76130420515385	2.57019962680392	0.545236310566398	1.19957369718312e-06	4.40259125745389e-06
PTGES3L-AARSD1	0.270370672923077	0.114914689088235	-1.23437544738768	0.00510424289292263	0.00728514667444412
AARSD1	3.59576325807692	1.27398972844118	-1.49694439229988	2.12953451064447e-05	5.134867343926e-05
CPSF3	2.73243126323077	4.08808921222549	0.581241475735202	1.36735105667702e-09	7.28789277106146e-08
POLR2D	2.24565073276923	3.33221810798693	0.569349272307716	7.8960106082096e-09	1.11570629894002e-07
MRPL44	2.65213222461538	3.96565766177124	0.580407437063469	1.17198434705587e-06	4.32379603757166e-06
INTS3	4.153624585	2.66915307007516	-0.637988784432239	1.20468431618284e-05	3.16397572261404e-05
SNRPF	3.290638536	4.66492645787582	0.503486776647143	9.64285442089227e-09	1.20578347758591e-07
EIF2AK2	2.18856039361538	3.39661253566013	0.634114458077268	9.25277415268024e-08	5.61409992671343e-07
KHDRBS3	2.17826972307692	0.738727369160131	-1.56006867179338	1.93241431316646e-07	9.75179080180074e-07
QKI	3.41383394746154	2.34592603578105	-0.54123535819218	1.97614137772062e-08	1.84919719650281e-07
PPAN	3.21048594253846	2.15862893503595	-0.57267641408403	5.43857201884904e-05	0.000115385919859365
CSTF2	1.86769045284615	3.94086278309477	1.07725615158308	1.02590509288506e-09	7.28789277106146e-08
CSTF2T	2.32777091261538	3.49694687853595	0.58714679797485	0.00010084150642956	0.000201540379893873
URB2	0.900056437846154	2.0907114577549	1.21590659387005	5.18013977774428e-09	8.71373512613413e-08
PPARGC1A	0.893830537538462	0.429998083526144	-1.0556711051276	0.00023909704171302	0.000430971171685861
UPF3A	4.18939206207692	2.74216487564052	-0.611425587056587	6.61354137768627e-07	2.63237576525935e-06
UPF3B	2.53217354815385	3.84697572853595	0.603348440892225	1.01813128461426e-08	1.25097348274778e-07
RBM24	2.37868558830769	0.222004507738562	-3.4215037152358	9.12621444538393e-09	1.16254135050984e-07
RBM38	3.09156504807692	4.47686762488562	0.534152299324737	1.40571332953459e-05	3.57887015249077e-05
INTS7	1.47933414838462	3.33336684621895	1.17203213707681	1.02589784411498e-09	7.28789277106146e-08
ATXN2	3.52499900846154	1.74382378170915	-1.01536859260462	5.20941558209311e-07	2.19074530282666e-06
PPIH	3.57256284276923	5.09938487916993	0.513363841249143	1.15108596317319e-09	7.28789277106146e-08
AARS2	1.91074760338462	2.90638093931046	0.605086588574239	2.2371245266877e-08	2.01344205212217e-07
CTIF	3.00691172938462	2.0763940392549	-0.534202265639453	7.16940520095461e-08	4.52248640578074e-07
C9orf129	0.0864770433076923	0.0142507466633987	-2.60127968665681	5.67622828067584e-08	3.84487576107205e-07
LUC7L2	4.70990215515385	3.12098762793791	-0.593694450983122	2.59849082592015e-07	1.24042822196796e-06
LUC7L	4.86813725592308	3.05323418962418	-0.673031593455154	7.04570028840443e-07	2.78089329629526e-06
MRPS10	3.23843792376923	4.6448689387451	0.520339799649029	3.47136821679932e-08	2.68039037537976e-07
ENOX1	1.23900464207692	0.47320992330719	-1.38862936000316	1.01102395415005e-06	3.8299647378392e-06
RBPMS	6.12184498838462	2.17333047888889	-1.49405894585112	1.85353893967972e-09	7.28789277106146e-08
RBPMS2	3.14735086584615	1.13758880399673	-1.46815884754509	7.2141686352814e-06	2.05516537936545e-05
NIP7	2.16518834415385	3.71168859698693	0.777583149672132	2.35897564436688e-08	2.08135672807979e-07
RPL3L	0.0594502734615385	0.321711370075163	2.43601157404097	6.0648774062592e-06	1.77794020229134e-05
RBM34	3.18029367507692	0.959374064238562	-1.72899464989033	0.000457003036033176	0.000778006373391419
ENDOU	1.15635428492308	0.523383901722222	-1.14364202417194	0.00331627268049501	0.0048867161774971
RRP8	2.76996401992308	1.91186858769935	-0.534883873629161	2.2371578356913e-08	2.01344205212217e-07
ERI1	1.31688492323077	2.27400938537582	0.788108928245302	7.47555306484601e-09	1.08896458563169e-07
TFAM	2.24065903392308	3.29160739338889	0.554869141076946	4.91325290684602e-08	3.54205426396603e-07
TRUB1	1.80091251253846	2.70054661625163	0.584523354477615	2.72162658647131e-05	6.34597090211875e-05
PRIM1	1.45634094438462	3.17428462484641	1.12408334959616	1.51847517701214e-09	7.28789277106146e-08
RNASE13	0.0675375730769231	0.0142420766601307	-2.24553081454733	5.98365969295833e-06	1.7577777850624e-05
DDX28	1.686859692	3.18503849296732	0.916970828852169	7.27179918696084e-07	2.85418118088213e-06
DDX47	3.24092431069231	0.578930208039216	-2.48494398588287	0.000126439858867329	0.000246426924937291
TFB2M	1.79714956584615	3.40838246445098	0.923376753036624	2.19716425141092e-09	7.28789277106146e-08
DDX3Y	0.0755773857692308	0.00752005679738562	-3.32913915304301	2.18211495802741e-08	1.98924415205983e-07
DDX4	0.0615231702307692	0.012589126721634	-2.2889516357892	0.000375954403667614	0.000651808064272808
MRM1	1.49124859115385	2.47115182570915	0.728662876542123	1.07725642624895e-07	6.18765581418604e-07
NOL12	2.64929186815385	1.81452171047059	-0.546017473274526	0.000524493899825515	0.000873950330723411
FTO	3.44962693115385	1.82456013294444	-0.918891647001439	2.07625963417199e-09	7.28789277106146e-08
PCF11	4.07374616384615	2.49025489793137	-0.710062666937271	5.63990796179349e-08	3.84487576107205e-07
FASTKD5	1.79926950992308	3.0642114996634	0.768104577241518	7.16940520095461e-08	4.52248640578074e-07
SNRPN	5.08329678230769	2.69653478513072	-0.914657818654846	9.29978806878803e-09	1.17326790546406e-07
YRDC	2.10625168607692	3.59347531084314	0.770701932795122	2.48721411886327e-08	2.1429472865572e-07
ERN1	2.92250266430769	1.64026626581699	-0.833274312228483	7.94161537114127e-08	4.92171163132571e-07
SMN1	3.37059445615385	1.57733846897059	-1.09551078508087	5.39840057414209e-06	1.5991648190045e-05
SMN2	2.74772022369231	1.12125555190523	-1.29311998594428	0.000159044715331008	0.000300843618156244
RBM11	0.975546258692308	0.511821368113399	-0.930569904580193	0.00115186416867334	0.00181650007849936
TSEN2	2.35823597776923	1.38554221342157	-0.767257423172327	2.8198080704925e-07	1.31065421171247e-06
UTP3	2.84379337392308	4.16618399229412	0.550909910363781	6.87219589057576e-05	0.000142381639628822
PTBP2	3.07132790707692	1.28242885401307	-1.25998375745442	2.15609785327046e-09	7.28789277106146e-08
PTBP3	2.69099141792308	4.61127883842157	0.777029116441281	2.60257161527291e-09	7.28789277106146e-08
POLR2F	3.73359503776923	0.0374041731156863	-6.64122240678066	6.34031520732766e-09	9.93570886756663e-08
KIAA0391	1.77034968907692	0.910690483379085	-0.959001644117703	0.00070379395178183	0.0011483407904084
WDR5	3.05771162830769	4.38335256912745	0.519582371724469	8.80665435225906e-09	1.15222568991464e-07
TLR7	0.137323627923077	0.501063205366013	1.86741272290251	2.68500576883144e-05	6.27093082869227e-05
TLR8	0.132889790153846	0.472058204254902	1.82873448581707	0.000859676654892245	0.00138351151863638
TLR3	0.920810492615385	1.49692257237908	0.701023422444179	0.00223936276067094	0.00338419206505673
TRMT2B	1.87673457892308	2.80874992084314	0.581703550287072	1.31047599161708e-08	1.51778899684831e-07
BRCA1	0.751296834846154	2.41080960987908	1.68206279130225	2.50661938556144e-09	7.28789277106146e-08
DHX33	1.70142266015385	2.47959907370915	0.543365296489645	2.43361325320131e-07	1.17361921322733e-06
DQX1	0.470556706230769	2.08518632543137	2.14773580792927	4.29765955885244e-07	1.84577293515456e-06
TRDMT1	0.932377408076923	0.423069284343137	-1.14002010072507	2.0644019933541e-07	1.03074205533899e-06
ZNF473	1.281365089	1.84799026961765	0.528275570737987	7.4248861013245e-06	2.11093844289165e-05
CARS2	3.86380942653846	2.50596508201961	-0.624657625967036	1.54990987892813e-05	3.86248781026931e-05
CELF2	2.23151894576923	1.19987760551307	-0.895138805171796	8.44834798989869e-06	2.31796421548094e-05
CELF3	0.0533951493846154	0.0347590237928105	-0.619321123412909	0.000147087443256331	0.000280857509893508
CELF6	1.53794505676923	0.00672701301339869	-7.83682219940358	9.25750377157982e-08	5.61409992671343e-07
MRPL14	3.85899703730769	6.21170858851961	0.686764213519593	1.53972046495084e-08	1.68653102091127e-07
TXNL4B	1.87029999269231	2.67813147310131	0.517957091939402	4.02507475572966e-06	1.27236106074635e-05
RBM23	4.20026153953846	2.81689794511765	-0.576371867117398	2.64136324466798e-07	1.25244115775912e-06
CPEB1	1.88790433723077	0.269851164339869	-2.8065498458614	1.2528051655301e-08	1.47628395790078e-07
SECISBP2	3.79390656284615	2.34301223660458	-0.695319659347492	5.88753415079424e-08	3.92409705427937e-07
ESF1	1.99552163723077	2.99328549731373	0.584963966639598	1.57105715664089e-06	5.63427350846086e-06
DDX60	2.00297059961538	2.98084078909804	0.573578076149325	0.00085023571808146	0.00137144186033003
PABPC3	0.105092285153846	0.248934535781046	1.24410963097189	0.000160035886435681	0.000301914303583867
PABPC1L2B	0.0283369184615385	0.00110324692712418	-4.68285524477287	3.47871610653765e-11	1.63847528617923e-08
PABPC5	0.701360860692308	0.0763519734640523	-3.19941957166501	4.79885129623888e-09	8.37132948343894e-08
MEX3A	0.656609519538462	1.47420657095098	1.16683112264564	0.000118773975780745	0.000233743214175756
MEX3B	1.77415860592308	0.967786308738562	-0.874374554523063	0.00020190659557502	0.000371476587952478
MEX3D	2.37494966653846	3.67906577617647	0.631442531733333	2.40099891491158e-08	2.08135672807979e-07
RBM15	0.966443309230769	2.39995943705556	1.31225300958434	2.70209743728268e-09	7.28789277106146e-08
DNAAF2	1.36995937692308	2.58445213630065	0.915725370087067	3.31944001220722e-09	7.29420593347715e-08
FARSA	3.63939492753846	5.22387228105229	0.521421011557038	2.23884789811375e-09	7.28789277106146e-08
MECP2	3.15593946161538	2.06134950137255	-0.614480397057416	7.7532998803532e-09	1.1066073465595e-07
RPL39	8.56776951153846	5.93538039141176	-0.52957917608478	2.88036885424796e-06	9.37779076279347e-06
RPL39L	2.49287980246154	4.98500541791503	0.99978174957368	7.34028559334796e-09	1.08896458563169e-07
NCBP1	2.43625565107692	3.47984157499346	0.514356094787739	1.96181226659131e-09	7.28789277106146e-08
NR0B1	0.414286619923077	0.135452739676144	-1.61283965294738	8.17500070315306e-05	0.000166685079272082
RPS4Y1	0.145416195384615	0.0709844493575163	-1.03461304341913	0.000160038084489962	0.000301914303583867
UTP20	1.44418913492308	2.10634051670588	0.544478991350328	5.09208988766661e-06	1.52439046849003e-05
SNIP1	1.68455190830769	2.45730291111765	0.54471082452103	4.89685787603177e-05	0.000105637559982182
SUZ12	2.33803036923077	3.45034002535294	0.561444874628733	3.02344131762193e-09	7.28789277106146e-08
TERT	0.03913354	0.475572725372549	3.60318845057323	1.72027513540672e-07	8.93657634680035e-07
BICC1	1.61810074292308	0.853094470931373	-0.923524014448643	9.83212650220596e-05	0.000197060918405915
AEN	1.93271459384615	2.74995816614052	0.50878106287592	1.96106699305994e-05	4.78581634057633e-05
TGS1	1.98322638630769	3.17801740754575	0.680277655705252	4.4287390074157e-08	3.29358327235704e-07
ZC3H6	1.35381750184615	0.785201999901961	-0.785897520488581	1.12739713134569e-06	4.19213722787226e-06
PRPF40B	3.39691325992308	1.05762494293464	-1.6833962727596	1.11000854841802e-06	4.14934603441094e-06
EIF3L	6.95590909530769	4.67193343764052	-0.574219358739055	2.60255410002084e-09	7.28789277106146e-08
MTO1	2.66506703446154	1.47681835646405	-0.851679431037688	2.81644005888064e-06	9.19086979258564e-06
POP1	0.734627651	1.80980895390523	1.30075230784596	4.4685019114107e-09	8.09507468710126e-08
ZFR2	0.143565528076923	1.24819836847582	3.12006594476632	0.00885902815406876	0.0122363702655906
YBX2	0.953323415615385	2.12315390428758	1.15517131630598	0.000106067290215382	0.000210495900385302
THOC6	3.34779209576923	4.85367436605882	0.535867384474407	3.51021135952445e-09	7.29420593347715e-08
RPL13	10.1708343456154	7.18678901786601	-0.501018794191941	2.6918250478419e-08	2.25062058733764e-07
RPUSD2	1.81691894261538	2.66879525042157	0.554694567669422	1.1878332523555e-05	3.13721193566041e-05
TRIM21	2.67815625284615	3.95723349680392	0.563252059223098	5.01806291919056e-06	1.50862189464176e-05
TRMT12	1.75488437953846	2.49184009281046	0.505835508450391	0.00176528329237901	0.00270830107723294
ZNF385A	2.97575092846154	4.98227991861111	0.743552301203911	5.09201832670923e-06	1.52439046849003e-05
RBM18	2.00819135884615	2.90608659462418	0.533180943547308	7.53246867896283e-06	2.13722454686235e-05
LCMT2	1.16400075546154	1.7069813294183	0.552355283988199	2.18870955241521e-05	5.24177389417405e-05
RPS23	9.55773276807692	6.71022197945425	-0.510307938031139	3.71139522280773e-09	7.3861992251089e-08
RNASEH2A	2.454657914	5.25914662663072	1.09930673845873	1.02585072822878e-09	7.28789277106146e-08
ESRP1	1.42186078784615	4.88448698889869	1.78042682596089	7.0455839039474e-07	2.78089329629526e-06
ESRP2	1.34481611830769	3.72480312360131	1.46975525196931	1.93426124802462e-05	4.72856599214323e-05
SRFBP1	1.32644054792308	2.20808019623203	0.735232556617157	8.07779553663345e-08	4.98424676561706e-07
ARL6IP4	5.14771477846154	1.09298968893464	-2.23565232882662	5.24311430370323e-06	1.55968852865951e-05
RPP40	1.68930918738462	2.50407491284314	0.567844320213959	1.63852538507526e-05	4.06895671197072e-05
CNOT6	2.02926285669231	3.33491578906536	0.716694578006646	2.75319446233382e-09	7.28789277106146e-08
SMG6	3.19077136430769	1.37039707028758	-1.21931126330623	7.80735881686656e-08	4.85982291111562e-07
PRPF4	2.77217573530769	4.11043614425817	0.568272764942058	3.38184706893999e-09	7.29420593347715e-08
LRRFIP2	4.05703823561538	2.74519733170588	-0.563517041793441	1.29597464764826e-07	7.1253771547983e-07
EIF4E3	2.34297374623077	1.4985967653268	-0.644728545856053	9.41074063702285e-08	5.65851965712415e-07
EIF4E	3.22241026038462	1.80778915293137	-0.833913759753207	9.60570893195506e-06	2.60016603847749e-05
CTU1	1.12051233515385	1.81589206680719	0.696519923274211	1.54991549074501e-05	3.86248781026931e-05
PAPOLB	0.0276423603846154	0.00229999472810457	-3.58717835346024	2.24804885730413e-06	7.56307865564461e-06
RNASET2	4.09715775923077	2.87072573126471	-0.513207941969929	0.000333650923718617	0.000584199201009177
RPL36A	7.62043124953846	4.49393766652288	-0.761892530254328	3.37267097258266e-07	1.51288383627279e-06
INTS6	2.15475852276923	1.31787280695098	-0.709315062995189	6.11571551384891e-05	0.000127832929305747
RPL37A	9.86162999430769	6.47620197337255	-0.606678144640358	1.20848389438895e-08	1.45947670322358e-07
EXO1	0.206505921384615	2.69968784677124	3.7085375489074	1.02589059539081e-09	7.28789277106146e-08
DCP1B	2.81027917769231	1.90099867641503	-0.563955929731876	2.11506756709287e-06	7.2188175659474e-06
DNAJC17	3.52467048892308	2.13410762081373	-0.723855458901701	4.99889642700277e-08	3.58550286870808e-07
RNGTT	1.69747342338462	2.47794077553268	0.545752719511742	3.93311374417714e-07	1.70999683708378e-06
WDR61	4.12459601992308	2.9148418431634	-0.500835216584637	3.05928456849962e-07	1.38996837015022e-06
NANOS1	0.419602022384615	0.785987383686275	0.905484523793871	0.0060253438348023	0.00851381083857565
IFIT2	1.30166280884615	2.64129345602941	1.02088882653116	1.78055400856686e-05	4.3907902514921e-05
IFIT5	1.89924277523077	2.81229816837582	0.566325228216131	7.71665477007244e-05	0.000158253021627175
IFIT3	2.36545919315385	4.30216637942484	0.862943046826906	8.69336586730977e-06	2.37137566998238e-05
NOVA1	2.27966954953846	0.102390479405229	-4.47667123279668	1.1075013915646e-09	7.28789277106146e-08
NOVA2	1.01752192861538	0.222796181003268	-2.19126347788787	6.57766621287284e-09	1.01024373465101e-07
SARNP	4.04177935153846	0.912157154042484	-2.14763625393535	1.94134659288557e-08	1.84919719650281e-07
SRRM4	0.0326931726153846	0.0146929749151307	-1.15386285537759	0.0178942151768654	0.0236525033160999
PNO1	2.24224045230769	3.49038464494118	0.638445034592238	4.96537943180966e-07	2.10062309495421e-06
RBM4	4.40381734230769	2.0121691274085	-1.13000305924599	1.53531156403831e-06	5.52008966917591e-06
WRAP53	1.65893387976923	2.39104926856209	0.527387471831886	3.65729050159894e-07	1.59993098428443e-06
BAZ2B	2.48463544792308	1.27605777163399	-0.961340544931219	1.50634746058334e-07	7.94204836494127e-07
TOP1	3.59118976846154	5.13354275436928	0.515492909475934	1.26416105370832e-08	1.47628395790078e-07
RPL31	9.59115054307692	6.70035179198039	-0.517467045504552	7.01204414744516e-09	1.06537832046667e-07
MARS2	0.648179072076923	1.97014864452941	1.60384013693855	4.46861872324061e-09	8.09507468710126e-08
MTIF2	2.44097021061538	3.72735693261438	0.610698289809255	1.1292574377976e-09	7.28789277106146e-08
JAKMIP1	0.164737308230769	0.48992824348366	1.57240314207275	0.00241755809737372	0.00364180127035082
