# Supplementary material for: Expression profile of RNA binding protein in cervical cancer using bioinformatics approach
Source: Cancer Cell Int. 2021 Dec 4;21:647. doi: 10.1186/s12935-021-02319-7 (PMC8642772; doi:10.1186/s12935-021-02319-7)
Supplement: Supplementary file 5 — Additional file 5: Table S5. GO analysis of down-regulated RBPs. [file 12935_2021_2319_MOESM5_ESM.txt]

ONTOLOGY	ID	Description	GeneRatio	BgRatio	pvalue	p.adjust	qvalue	geneID	Count
BP	GO:0008380	RNA splicing	46/164	469/18670	2.42718750823399e-35	3.95631563842141e-32	3.5973473806247e-32	RBFOX1/RBFOX3/SRSF12/AKAP8L/RBM28/SREK1/SUGP2/RBM5/CLK3/CLK4/CLK1/CIRBP/RBM20/HABP4/THOC1/U2AF1/U2AF1L4/DDX39B/RBMXL2/RNPC3/THOC5/KHDRBS3/QKI/PPARGC1A/RBM24/LUC7L2/LUC7L/DDX47/PCF11/SNRPN/ERN1/SMN1/SMN2/RBM11/TSEN2/PTBP2/POLR2F/CELF2/CELF3/CELF6/PRPF40B/ARL6IP4/NOVA1/NOVA2/SRRM4/RBM4	46
BP	GO:0006401	RNA catabolic process	33/164	397/18670	6.15796707634201e-23	5.01874316721874e-20	4.56337770709976e-20	PSMA6/GSPT2/SAMD4A/PAN2/TNRC6A/TNRC6C/MYEF2/DIS3L2/CIRBP/DND1/RPS29/SIDT2/RPL17/CSDC2/ZC3H14/UPF3A/RBM24/CTIF/FTO/ERN1/RBM23/SECISBP2/RPL39/RPS4Y1/RPL13/RPS23/SMG6/RNASET2/RPL36A/RPL37A/DCP1B/WDR61/RPL31	33
BP	GO:0006402	mRNA catabolic process	31/164	364/18670	7.0339089805797e-22	3.82175721278164e-19	3.47499784023025e-19	PSMA6/GSPT2/SAMD4A/PAN2/TNRC6A/TNRC6C/MYEF2/DIS3L2/CIRBP/DND1/RPS29/RPL17/CSDC2/ZC3H14/UPF3A/RBM24/CTIF/FTO/ERN1/RBM23/SECISBP2/RPL39/RPS4Y1/RPL13/RPS23/SMG6/RPL36A/RPL37A/DCP1B/WDR61/RPL31	31
BP	GO:0043484	regulation of RNA splicing	21/164	135/18670	1.56071398564454e-20	6.35990949150149e-18	5.78285603101976e-18	RBFOX1/RBFOX3/SRSF12/SREK1/RBM5/CLK3/CLK4/CLK1/CIRBP/RBM20/HABP4/KHDRBS3/RBM24/ERN1/RBM11/PTBP2/CELF2/CELF3/CELF6/SRRM4/RBM4	21
BP	GO:0000377	RNA splicing, via transesterification reactions with bulged adenosine as nucleophile	30/164	379/18670	2.82051692875108e-20	7.66240432310709e-18	6.96717164154652e-18	RBFOX1/RBFOX3/SRSF12/SREK1/RBM5/CIRBP/U2AF1/U2AF1L4/DDX39B/RBMXL2/RNPC3/KHDRBS3/RBM24/LUC7L2/LUC7L/PCF11/SNRPN/SMN1/SMN2/RBM11/PTBP2/POLR2F/CELF2/CELF3/CELF6/PRPF40B/NOVA1/NOVA2/SRRM4/RBM4	30
BP	GO:0000398	mRNA splicing, via spliceosome	30/164	379/18670	2.82051692875108e-20	7.66240432310709e-18	6.96717164154652e-18	RBFOX1/RBFOX3/SRSF12/SREK1/RBM5/CIRBP/U2AF1/U2AF1L4/DDX39B/RBMXL2/RNPC3/KHDRBS3/RBM24/LUC7L2/LUC7L/PCF11/SNRPN/SMN1/SMN2/RBM11/PTBP2/POLR2F/CELF2/CELF3/CELF6/PRPF40B/NOVA1/NOVA2/SRRM4/RBM4	30
BP	GO:0000375	RNA splicing, via transesterification reactions	30/164	382/18670	3.53138032910014e-20	8.22307133776175e-18	7.47696767424511e-18	RBFOX1/RBFOX3/SRSF12/SREK1/RBM5/CIRBP/U2AF1/U2AF1L4/DDX39B/RBMXL2/RNPC3/KHDRBS3/RBM24/LUC7L2/LUC7L/PCF11/SNRPN/SMN1/SMN2/RBM11/PTBP2/POLR2F/CELF2/CELF3/CELF6/PRPF40B/NOVA1/NOVA2/SRRM4/RBM4	30
BP	GO:0006417	regulation of translation	29/164	424/18670	6.90542618083542e-18	1.40698058434522e-15	1.27932106087056e-15	RBMS3/SAMD4A/CAPRIN2/TNRC6A/TNRC6C/RPS27L/MTG1/CIRBP/HABP4/PIWIL2/PIWIL4/DDX39B/ANG/EIF3C/LARP6/DDX25/QKI/UPF3A/RBM24/ATXN2/CTIF/FTO/RBM23/CPEB1/SECISBP2/EIF4E3/EIF4E/SARNP/RBM4	29
BP	GO:1903311	regulation of mRNA metabolic process	26/164	324/18670	8.39814442465909e-18	1.52099726802159e-15	1.38299267250526e-15	PSMA6/RBFOX1/RBFOX3/SRSF12/SAMD4A/SREK1/TNRC6A/TNRC6C/RBM5/MYEF2/CIRBP/DND1/CSDC2/ZC3H14/KHDRBS3/RBM24/FTO/RBM11/CELF2/CELF3/CELF6/RBM23/CPEB1/SECISBP2/SRRM4/RBM4	26
BP	GO:0000956	nuclear-transcribed mRNA catabolic process	21/164	207/18670	1.31063852928807e-16	2.13634080273955e-14	1.94250426235536e-14	GSPT2/SAMD4A/PAN2/TNRC6A/TNRC6C/DIS3L2/RPS29/RPL17/UPF3A/CTIF/SECISBP2/RPL39/RPS4Y1/RPL13/RPS23/SMG6/RPL36A/RPL37A/DCP1B/WDR61/RPL31	21
BP	GO:0034248	regulation of cellular amide metabolic process	29/164	483/18670	2.23726477836003e-16	3.31521962611531e-14	3.01441991189562e-14	RBMS3/SAMD4A/CAPRIN2/TNRC6A/TNRC6C/RPS27L/MTG1/CIRBP/HABP4/PIWIL2/PIWIL4/DDX39B/ANG/EIF3C/LARP6/DDX25/QKI/UPF3A/RBM24/ATXN2/CTIF/FTO/RBM23/CPEB1/SECISBP2/EIF4E3/EIF4E/SARNP/RBM4	29
BP	GO:0050657	nucleic acid transport	19/164	193/18670	6.98943330990601e-15	8.76367407318985e-13	7.96851991930985e-13	RBFOX1/AKAP8L/THOC1/U2AF1/U2AF1L4/SIDT2/NXF5/NXF2B/NXF3/DDX39B/DDX25/DDX19B/THOC5/QKI/UPF3A/ATXN2/SMG6/EIF4E/SARNP	19
BP	GO:0050658	RNA transport	19/164	193/18670	6.98943330990601e-15	8.76367407318985e-13	7.96851991930985e-13	RBFOX1/AKAP8L/THOC1/U2AF1/U2AF1L4/SIDT2/NXF5/NXF2B/NXF3/DDX39B/DDX25/DDX19B/THOC5/QKI/UPF3A/ATXN2/SMG6/EIF4E/SARNP	19
BP	GO:0051236	establishment of RNA localization	19/164	196/18670	9.29606227103675e-15	1.07996506096426e-12	9.81976626307833e-13	RBFOX1/AKAP8L/THOC1/U2AF1/U2AF1L4/SIDT2/NXF5/NXF2B/NXF3/DDX39B/DDX25/DDX19B/THOC5/QKI/UPF3A/ATXN2/SMG6/EIF4E/SARNP	19
BP	GO:0002181	cytoplasmic translation	15/164	100/18670	9.9383287818797e-15	1.07996506096426e-12	9.81976626307833e-13	DRG2/GSPT2/EIF4A1/RPS29/RPL17/EIF3C/EIF3CL/RBM24/CPEB1/RPL39/EIF3L/RPS23/RPL36A/RBM4/RPL31	15
BP	GO:0071826	ribonucleoprotein complex subunit organization	22/164	291/18670	1.17344302618737e-14	1.19544508292839e-12	1.08697880320515e-12	SRSF12/PWP2/PAN2/RBM5/RPS27L/MRRF/CIRBP/DDX39B/EIF3C/EIF3CL/PPAN/ATXN2/LUC7L2/LUC7L/SMN1/SMN2/PTBP2/CELF2/CELF3/CELF6/EIF3L/RPS23	22
BP	GO:0022618	ribonucleoprotein complex assembly	21/164	277/18670	4.64869657430566e-14	4.45727965654013e-12	4.05285744682499e-12	SRSF12/PWP2/PAN2/RBM5/RPS27L/CIRBP/DDX39B/EIF3C/EIF3CL/PPAN/ATXN2/LUC7L2/LUC7L/SMN1/SMN2/PTBP2/CELF2/CELF3/CELF6/EIF3L/RPS23	21
BP	GO:0050684	regulation of mRNA processing	16/164	137/18670	7.08845933310462e-14	6.41899372942252e-12	5.83657938070837e-12	RBFOX1/RBFOX3/SRSF12/SREK1/RBM5/CIRBP/ZC3H14/KHDRBS3/RBM24/RBM11/CELF2/CELF3/CELF6/CPEB1/SRRM4/RBM4	16
BP	GO:0006413	translational initiation	18/164	193/18670	9.57442564448388e-14	8.2138493686888e-12	7.4685824417913e-12	EIF4A1/HABP4/RPS29/RPL17/EIF3C/EIF3CL/CTIF/RPL39/RPS4Y1/EIF3L/RPL13/RPS23/EIF4E3/EIF4E/RPL36A/RPL37A/RBM4/RPL31	18
BP	GO:0000184	nuclear-transcribed mRNA catabolic process, nonsense-mediated decay	15/164	120/18670	1.59630633901576e-13	1.24338048167737e-11	1.13056488098272e-11	GSPT2/RPS29/RPL17/UPF3A/CTIF/SECISBP2/RPL39/RPS4Y1/RPL13/RPS23/SMG6/RPL36A/RPL37A/DCP1B/RPL31	15
BP	GO:0048024	regulation of mRNA splicing, via spliceosome	14/164	98/18670	1.60190123406287e-13	1.24338048167737e-11	1.13056488098272e-11	RBFOX1/RBFOX3/SRSF12/SREK1/RBM5/CIRBP/KHDRBS3/RBM24/RBM11/CELF2/CELF3/CELF6/SRRM4/RBM4	14
BP	GO:0006403	RNA localization	19/164	230/18670	1.72840528207411e-13	1.280591186264e-11	1.16439934792361e-11	RBFOX1/AKAP8L/THOC1/U2AF1/U2AF1L4/SIDT2/NXF5/NXF2B/NXF3/DDX39B/DDX25/DDX19B/THOC5/QKI/UPF3A/ATXN2/SMG6/EIF4E/SARNP	19
BP	GO:0051028	mRNA transport	16/164	152/18670	3.66452556141075e-13	2.5715839461561e-11	2.33825650383454e-11	AKAP8L/THOC1/U2AF1/U2AF1L4/NXF5/NXF2B/NXF3/DDX39B/DDX25/DDX19B/THOC5/QKI/UPF3A/SMG6/EIF4E/SARNP	16
BP	GO:0000381	regulation of alternative mRNA splicing, via spliceosome	12/164	65/18670	3.78638127041389e-13	2.5715839461561e-11	2.33825650383454e-11	RBFOX1/RBFOX3/SRSF12/SREK1/RBM5/RBM24/RBM11/CELF2/CELF3/CELF6/SRRM4/RBM4	12
BP	GO:0015931	nucleobase-containing compound transport	19/164	241/18670	4.00910464158151e-13	2.61393622631114e-11	2.37676603593548e-11	RBFOX1/AKAP8L/THOC1/U2AF1/U2AF1L4/SIDT2/NXF5/NXF2B/NXF3/DDX39B/DDX25/DDX19B/THOC5/QKI/UPF3A/ATXN2/SMG6/EIF4E/SARNP	19
BP	GO:0090501	RNA phosphodiester bond hydrolysis	16/164	154/18670	4.49882922627498e-13	2.82041986108777e-11	2.56451479781181e-11	REXO2/RNASEK/PAN2/ENDOV/DIS3L2/PIWIL2/PIWIL4/RNASE4/ANG/ENDOU/RNASE13/PCF11/ERN1/TSEN2/SMG6/RNASET2	16
BP	GO:0006406	mRNA export from nucleus	14/164	111/18670	9.35759624461544e-13	5.4474578138297e-11	4.9531938016611e-11	AKAP8L/THOC1/U2AF1/U2AF1L4/NXF5/NXF2B/NXF3/DDX39B/DDX25/DDX19B/THOC5/SMG6/EIF4E/SARNP	14
BP	GO:0071427	mRNA-containing ribonucleoprotein complex export from nucleus	14/164	111/18670	9.35759624461544e-13	5.4474578138297e-11	4.9531938016611e-11	AKAP8L/THOC1/U2AF1/U2AF1L4/NXF5/NXF2B/NXF3/DDX39B/DDX25/DDX19B/THOC5/SMG6/EIF4E/SARNP	14
BP	GO:0000380	alternative mRNA splicing, via spliceosome	12/164	76/18670	2.68385842897247e-12	1.50851353076728e-10	1.37164162177613e-10	RBFOX1/RBFOX3/SRSF12/SREK1/RBM5/RBM24/RBM11/CELF2/CELF3/CELF6/SRRM4/RBM4	12
BP	GO:0071426	ribonucleoprotein complex export from nucleus	14/164	127/18670	6.11021628082731e-12	3.31988417924951e-10	3.01866123628241e-10	AKAP8L/THOC1/U2AF1/U2AF1L4/NXF5/NXF2B/NXF3/DDX39B/DDX25/DDX19B/THOC5/SMG6/EIF4E/SARNP	14
BP	GO:0071166	ribonucleoprotein complex localization	14/164	128/18670	6.8090251617166e-12	3.58022935922518e-10	3.25538452553378e-10	AKAP8L/THOC1/U2AF1/U2AF1L4/NXF5/NXF2B/NXF3/DDX39B/DDX25/DDX19B/THOC5/SMG6/EIF4E/SARNP	14
BP	GO:0006405	RNA export from nucleus	14/164	135/18670	1.41604704374134e-11	7.21298962905747e-10	6.5585336762757e-10	AKAP8L/THOC1/U2AF1/U2AF1L4/NXF5/NXF2B/NXF3/DDX39B/DDX25/DDX19B/THOC5/SMG6/EIF4E/SARNP	14
BP	GO:0006913	nucleocytoplasmic transport	20/164	343/18670	2.44152011850641e-11	1.20596296762589e-09	1.0965423690134e-09	AKAP8L/IPO4/THOC1/U2AF1/U2AF1L4/ATXN1/NXF5/NXF2B/NXF3/DDX39B/DDX25/DDX19B/THOC5/UPF3A/SMN1/SMN2/SMG6/EIF4E/SARNP/RBM4	20
BP	GO:0051169	nuclear transport	20/164	346/18670	2.85594883090408e-11	1.36917546893343e-09	1.24494611576252e-09	AKAP8L/IPO4/THOC1/U2AF1/U2AF1L4/ATXN1/NXF5/NXF2B/NXF3/DDX39B/DDX25/DDX19B/THOC5/UPF3A/SMN1/SMN2/SMG6/EIF4E/SARNP/RBM4	20
BP	GO:0051168	nuclear export	15/164	194/18670	1.75952640996643e-10	8.06966217436694e-09	7.33747777946959e-09	AKAP8L/THOC1/U2AF1/U2AF1L4/ATXN1/NXF5/NXF2B/NXF3/DDX39B/DDX25/DDX19B/THOC5/SMG6/EIF4E/SARNP	15
BP	GO:0090305	nucleic acid phosphodiester bond hydrolysis	18/164	302/18670	1.80867378974647e-10	8.06966217436694e-09	7.33747777946959e-09	REXO2/ZC3H12B/RNASEK/PAN2/ENDOV/DIS3L2/PIWIL2/PIWIL4/RNASE4/ANG/ENDOU/RNASE13/PCF11/ERN1/TSEN2/SMG6/RNASET2/DCP1B	18
BP	GO:0000245	spliceosomal complex assembly	11/164	84/18670	1.83176380645139e-10	8.06966217436694e-09	7.33747777946959e-09	SRSF12/RBM5/DDX39B/LUC7L2/LUC7L/SMN1/SMN2/PTBP2/CELF2/CELF3/CELF6	11
BP	GO:0006611	protein export from nucleus	14/164	179/18670	6.28907393843707e-10	2.697681715698e-08	2.45291304856493e-08	AKAP8L/THOC1/U2AF1/U2AF1L4/NXF5/NXF2B/NXF3/DDX39B/DDX25/DDX19B/THOC5/SMG6/EIF4E/SARNP	14
BP	GO:0090502	RNA phosphodiester bond hydrolysis, endonucleolytic	10/164	77/18670	1.37306088319699e-09	5.73869035797716e-08	5.21800195287816e-08	RNASEK/ENDOV/PIWIL2/PIWIL4/RNASE4/ENDOU/ERN1/TSEN2/SMG6/RNASET2	10
BP	GO:0031124	mRNA 3'-end processing	10/164	98/18670	1.49690578398695e-08	6.09989106974684e-07	5.5464298522464e-07	THOC1/U2AF1/U2AF1L4/DDX39B/THOC5/ZC3H14/PCF11/CPEB1/PAPOLB/SARNP	10
BP	GO:0045727	positive regulation of translation	11/164	127/18670	1.58615744204597e-08	6.30594300130469e-07	5.73378608061802e-07	RBMS3/SAMD4A/RPS27L/CIRBP/HABP4/PIWIL2/DDX39B/EIF3C/LARP6/UPF3A/CTIF	11
BP	GO:0061013	regulation of mRNA catabolic process	13/164	199/18670	2.31708130880372e-08	8.99248222226206e-07	8.17656762605424e-07	PSMA6/SAMD4A/TNRC6A/TNRC6C/MYEF2/CIRBP/DND1/CSDC2/ZC3H14/RBM24/FTO/RBM23/SECISBP2	13
BP	GO:0031123	RNA 3'-end processing	11/164	150/18670	8.92514363765193e-08	3.38325212310992e-06	3.0762796185591e-06	THOC1/U2AF1/U2AF1L4/DDX39B/THOC5/ZC3H14/PCF11/CPEB1/PAPOLB/INTS6/SARNP	11
BP	GO:0034250	positive regulation of cellular amide metabolic process	11/164	153/18670	1.09313256130401e-07	4.04955926119439e-06	3.6821307328135e-06	RBMS3/SAMD4A/RPS27L/CIRBP/HABP4/PIWIL2/DDX39B/EIF3C/LARP6/UPF3A/CTIF	11
BP	GO:0031503	protein-containing complex localization	14/164	281/18670	1.94784686895901e-07	7.0555342142293e-06	6.41536465846617e-06	AKAP8L/THOC1/U2AF1/U2AF1L4/NXF5/NXF2B/NXF3/DDX39B/DDX25/DDX19B/THOC5/SMG6/EIF4E/SARNP	14
BP	GO:0017148	negative regulation of translation	12/164	209/18670	3.33210616215891e-07	1.18072457485196e-05	1.07359393050795e-05	SAMD4A/CAPRIN2/TNRC6A/TNRC6C/CIRBP/ANG/RBM24/FTO/RBM23/CPEB1/EIF4E/RBM4	12
BP	GO:0006614	SRP-dependent cotranslational protein targeting to membrane	9/164	105/18670	3.65239396185941e-07	1.26668131017678e-05	1.15175155616978e-05	RPS29/RPL17/RPL39/RPS4Y1/RPL13/RPS23/RPL36A/RPL37A/RPL31	9
BP	GO:0006376	mRNA splice site selection	7/164	53/18670	3.89579707533708e-07	1.32294775683322e-05	1.20291278115671e-05	SRSF12/LUC7L2/LUC7L/PTBP2/CELF2/CELF3/CELF6	7
BP	GO:1903313	positive regulation of mRNA metabolic process	8/164	78/18670	4.15599994262327e-07	1.38250610336243e-05	1.25706722217262e-05	TNRC6A/TNRC6C/CIRBP/RBM24/FTO/CELF3/RBM23/CPEB1	8
BP	GO:0006613	cotranslational protein targeting to membrane	9/164	109/18670	5.02910775169617e-07	1.63948912705295e-05	1.49073341355541e-05	RPS29/RPL17/RPL39/RPS4Y1/RPL13/RPS23/RPL36A/RPL37A/RPL31	9
BP	GO:0016973	poly(A)+ mRNA export from nucleus	5/164	19/18670	5.17890256816883e-07	1.65521787963043e-05	1.50503504973823e-05	NXF5/NXF2B/NXF3/DDX25/DDX19B	5
BP	GO:0043487	regulation of RNA stability	11/164	183/18670	6.64637609831719e-07	2.0833832769725e-05	1.89435173004668e-05	PSMA6/SAMD4A/MYEF2/CIRBP/DND1/CSDC2/ZC3H14/RBM24/FTO/RBM23/SMG6	11
BP	GO:0034249	negative regulation of cellular amide metabolic process	12/164	229/18670	8.82781995376325e-07	2.71497104238379e-05	2.46863366333638e-05	SAMD4A/CAPRIN2/TNRC6A/TNRC6C/CIRBP/ANG/RBM24/FTO/RBM23/CPEB1/EIF4E/RBM4	12
BP	GO:0045047	protein targeting to ER	9/164	118/18670	9.86011833170829e-07	2.97629497790454e-05	2.70624690273787e-05	RPS29/RPL17/RPL39/RPS4Y1/RPL13/RPS23/RPL36A/RPL37A/RPL31	9
BP	GO:0019080	viral gene expression	11/164	191/18670	1.01508095250032e-06	3.00833082286457e-05	2.7353760404219e-05	RPS29/RPL17/POLR2F/RPL39/RPS4Y1/EIF3L/RPL13/RPS23/RPL36A/RPL37A/RPL31	11
BP	GO:0072599	establishment of protein localization to endoplasmic reticulum	9/164	122/18670	1.30543850071039e-06	3.79975849313919e-05	3.45499512969969e-05	RPS29/RPL17/RPL39/RPS4Y1/RPL13/RPS23/RPL36A/RPL37A/RPL31	9
BP	GO:0019083	viral transcription	10/164	177/18670	3.79030196910969e-06	0.000106520555338772	9.68556292650897e-05	RPS29/RPL17/POLR2F/RPL39/RPS4Y1/RPL13/RPS23/RPL36A/RPL37A/RPL31	10
BP	GO:0043488	regulation of mRNA stability	10/164	177/18670	3.79030196910969e-06	0.000106520555338772	9.68556292650897e-05	PSMA6/SAMD4A/MYEF2/CIRBP/DND1/CSDC2/ZC3H14/RBM24/FTO/RBM23	10
BP	GO:0070972	protein localization to endoplasmic reticulum	9/164	147/18670	6.10971363607521e-06	0.000168793783505129	0.000153478622651095	RPS29/RPL17/RPL39/RPS4Y1/RPL13/RPS23/RPL36A/RPL37A/RPL31	9
BP	GO:0002183	cytoplasmic translational initiation	5/164	34/18670	1.11410439697954e-05	0.000297703306078139	0.000270691801716512	EIF4A1/EIF3C/EIF3CL/EIF3L/RBM4	5
BP	GO:0033120	positive regulation of RNA splicing	5/164	34/18670	1.11410439697954e-05	0.000297703306078139	0.000270691801716512	CIRBP/RBM20/HABP4/ERN1/CELF3	5
BP	GO:0034587	piRNA metabolic process	4/164	18/18670	1.59545875712356e-05	0.000419451253888935	0.000381393196949061	MOV10L1/PIWIL2/PIWIL4/DDX4	4
BP	GO:0043046	DNA methylation involved in gamete generation	4/164	20/18670	2.49173928690363e-05	0.000644688101214749	0.000586193636751931	MOV10L1/PIWIL2/PIWIL4/DDX4	4
BP	GO:0000288	nuclear-transcribed mRNA catabolic process, deadenylation-dependent decay	6/164	77/18670	5.93760073997205e-05	0.00151223268846163	0.00137502332925669	SAMD4A/PAN2/TNRC6A/TNRC6C/DCP1B/WDR61	6
BP	GO:0061014	positive regulation of mRNA catabolic process	5/164	48/18670	6.20869202250238e-05	0.00155694892256598	0.00141568232675034	TNRC6A/TNRC6C/RBM24/FTO/RBM23	5
BP	GO:1903312	negative regulation of mRNA metabolic process	6/164	79/18670	6.86125541556778e-05	0.00169452217081447	0.00154077314595206	SRSF12/CIRBP/DND1/ZC3H14/RBM24/SECISBP2	6
BP	GO:0006612	protein targeting to membrane	9/164	202/18670	7.58821253752794e-05	0.00184608752778665	0.00167858652833297	RPS29/RPL17/RPL39/RPS4Y1/RPL13/RPS23/RPL36A/RPL37A/RPL31	9
BP	GO:0032196	transposition	4/164	28/18670	9.96876924393922e-05	0.00238957262759131	0.0021727596123013	L1TD1/PIWIL2/PIWIL4/DDX4	4
BP	GO:0031058	positive regulation of histone modification	6/164	90/18670	0.000141957740101472	0.00335349444007824	0.00304922193841147	AKAP8L/SMAD4/PIWIL2/PPARGC1A/MECP2/WDR61	6
BP	GO:0032786	positive regulation of DNA-templated transcription, elongation	4/164	31/18670	0.000150084631441741	0.00349482784642912	0.00317773174541311	THOC1/DDX39B/THOC5/WDR61	4
BP	GO:0006414	translational elongation	7/164	133/18670	0.000174794296257183	0.00401288313942548	0.00364878234440496	MRPL53/EEF1G/MRPL38/MRPS24/EEF1D/MRPS18C/SECISBP2	7
BP	GO:0007183	SMAD protein complex assembly	3/164	13/18670	0.000178408353971463	0.00402734956379088	0.00366193618716019	SMAD2/SMAD4/SMAD6	3
BP	GO:0044728	DNA methylation or demethylation	6/164	94/18670	0.000180365962059346	0.00402734956379088	0.00366193618716019	MOV10L1/PIWIL2/PIWIL4/DDX4/FTO/MECP2	6
BP	GO:1905269	positive regulation of chromatin organization	6/164	103/18670	0.00029685485175029	0.00653882984260774	0.00594554240774407	AKAP8L/SMAD4/PIWIL2/PPARGC1A/MECP2/WDR61	6
BP	GO:0000289	nuclear-transcribed mRNA poly(A) tail shortening	4/164	37/18670	0.000302378496871652	0.0065716926653439	0.00597542348905664	SAMD4A/PAN2/TNRC6A/TNRC6C	4
BP	GO:0006415	translational termination	6/164	104/18670	0.000312769798280463	0.00670808909469941	0.00609944426563563	MRPL53/GSPT2/MRPL38/MRPS24/MRRF/MRPS18C	6
BP	GO:0001732	formation of cytoplasmic translation initiation complex	3/164	16/18670	0.000342624782833347	0.00715997943613276	0.00651033325545685	EIF3C/EIF3CL/EIF3L	3
BP	GO:0044065	regulation of respiratory system process	3/164	16/18670	0.000342624782833347	0.00715997943613276	0.00651033325545685	MTG1/FTO/MECP2	3
BP	GO:0032259	methylation	11/164	366/18670	0.000401402991126634	0.00828211234856219	0.00753065171893805	SMAD4/MOV10L1/TRMT44/PIWIL2/PIWIL4/RRP8/DDX4/TRDMT1/MECP2/MTO1/WDR61	11
BP	GO:2000001	regulation of DNA damage checkpoint	3/164	17/18670	0.000413366979991576	0.00834653560439749	0.00758922966160263	THOC1/DDX39B/THOC5	3
BP	GO:0043414	macromolecule methylation	10/164	309/18670	0.000414766493224661	0.00834653560439749	0.00758922966160263	SMAD4/MOV10L1/TRMT44/PIWIL2/PIWIL4/DDX4/TRDMT1/MECP2/MTO1/WDR61	10
BP	GO:0006305	DNA alkylation	5/164	72/18670	0.000428263188427126	0.00841046984501465	0.00764736295885091	MOV10L1/PIWIL2/PIWIL4/DDX4/MECP2	5
BP	GO:0006306	DNA methylation	5/164	72/18670	0.000428263188427126	0.00841046984501465	0.00764736295885091	MOV10L1/PIWIL2/PIWIL4/DDX4/MECP2	5
BP	GO:0006304	DNA modification	6/164	116/18670	0.000561036249184056	0.0108867748353573	0.00989898544926254	MOV10L1/PIWIL2/PIWIL4/DDX4/FTO/MECP2	6
BP	GO:0140053	mitochondrial gene expression	7/164	162/18670	0.000579245694079661	0.0110213665279574	0.0100213652382073	MRPL53/MRPL38/MRPS24/MTG1/MRRF/MRPS18C/MTO1	7
BP	GO:0034063	stress granule assembly	3/164	19/18670	0.0005814954119045	0.0110213665279574	0.0100213652382073	CIRBP/ATXN2/RPS23	3
BP	GO:0006378	mRNA polyadenylation	4/164	44/18670	0.000592550775334203	0.0111018133769512	0.0100945129058749	ZC3H14/PCF11/CPEB1/PAPOLB	4
BP	GO:0043631	RNA polyadenylation	4/164	46/18670	0.00070266354637946	0.0130152452340741	0.0118343334127067	ZC3H14/PCF11/CPEB1/PAPOLB	4
BP	GO:0006379	mRNA cleavage	3/164	22/18670	0.000906452886278844	0.0166013281419609	0.0150950403770622	RNASE4/PCF11/ERN1	3
BP	GO:0032784	regulation of DNA-templated transcription, elongation	4/164	50/18670	0.00096502803118267	0.0174777298980861	0.0158919236012304	THOC1/DDX39B/THOC5/WDR61	4
BP	GO:0010528	regulation of transposition	3/164	23/18670	0.00103572873690941	0.0181530950662616	0.016506010883627	PIWIL2/PIWIL4/DDX4	3
BP	GO:0010529	negative regulation of transposition	3/164	23/18670	0.00103572873690941	0.0181530950662616	0.016506010883627	PIWIL2/PIWIL4/DDX4	3
BP	GO:0043576	regulation of respiratory gaseous exchange	3/164	23/18670	0.00103572873690941	0.0181530950662616	0.016506010883627	MTG1/FTO/MECP2	3
BP	GO:1902373	negative regulation of mRNA catabolic process	4/164	52/18670	0.00111909904770642	0.0193427319011595	0.0175877084383808	CIRBP/DND1/RBM24/SECISBP2	4
BP	GO:0070126	mitochondrial translational termination	5/164	89/18670	0.00112733713534365	0.0193427319011595	0.0175877084383808	MRPL53/MRPL38/MRPS24/MRRF/MRPS18C	5
BP	GO:0032543	mitochondrial translation	6/164	135/18670	0.00123925683452018	0.0210415483361239	0.0191323862171537	MRPL53/MRPL38/MRPS24/MTG1/MRRF/MRPS18C	6
BP	GO:0006399	tRNA metabolic process	7/164	193/18670	0.00160853201506701	0.0270299709748374	0.0245774614998844	TRMT44/SARS2/AARSD1/TSEN2/TRDMT1/CARS2/MTO1	7
BP	GO:0031056	regulation of histone modification	6/164	143/18670	0.00166363136943559	0.027670603389592	0.0251599674346435	AKAP8L/SMAD4/PIWIL2/PPARGC1A/MECP2/WDR61	6
BP	GO:1902369	negative regulation of RNA catabolic process	4/164	59/18670	0.00179401750868894	0.0295378640319492	0.0268578059780332	CIRBP/DND1/RBM24/SECISBP2	4
BP	GO:0003016	respiratory system process	3/164	29/18670	0.00205606963757705	0.0335139350925059	0.0304731163127209	MTG1/FTO/MECP2	3
BP	GO:0034470	ncRNA processing	10/164	384/18670	0.00214422139590778	0.034604761141878	0.0314649684777296	PWP2/SMAD2/TRMT44/INTS3/RRP8/DDX47/TSEN2/TRDMT1/MTO1/INTS6	10
BP	GO:0035066	positive regulation of histone acetylation	3/164	30/18670	0.00226989786817809	0.0359216847100027	0.0326624036626954	SMAD4/PIWIL2/PPARGC1A	3
BP	GO:0061157	mRNA destabilization	3/164	30/18670	0.00226989786817809	0.0359216847100027	0.0326624036626954	RBM24/FTO/RBM23	3
BP	GO:0050685	positive regulation of mRNA processing	3/164	31/18670	0.00249702071497127	0.0391359977442612	0.0355850725372423	CIRBP/CELF3/CPEB1	3
BP	GO:0098781	ncRNA transcription	5/164	107/18670	0.00254509840110706	0.0395096227981382	0.0359247974812907	ANG/INTS3/POLR2F/CELF3/INTS6	5
BP	GO:0019827	stem cell population maintenance	6/164	157/18670	0.00266142268225327	0.0409256506799324	0.0372123449514658	SMAD2/SMAD4/DIS3L2/PIWIL2/POLR2F/EIF4E	6
BP	GO:0090150	establishment of protein localization to membrane	9/164	332/18670	0.00271801472258043	0.0409400679387961	0.0372254540896512	RPS29/RPL17/RPL39/RPS4Y1/RPL13/RPS23/RPL36A/RPL37A/RPL31	9
BP	GO:0050779	RNA destabilization	3/164	32/18670	0.00273771006461888	0.0409400679387961	0.0372254540896512	RBM24/FTO/RBM23	3
BP	GO:1901976	regulation of cell cycle checkpoint	3/164	32/18670	0.00273771006461888	0.0409400679387961	0.0372254540896512	THOC1/DDX39B/THOC5	3
BP	GO:0098727	maintenance of cell number	6/164	159/18670	0.00283418108503017	0.0419974106236289	0.0381868609351434	SMAD2/SMAD4/DIS3L2/PIWIL2/POLR2F/EIF4E	6
BP	GO:2000758	positive regulation of peptidyl-lysine acetylation	3/164	33/18670	0.00299222762306586	0.0439399191495258	0.0399531198983095	SMAD4/PIWIL2/PPARGC1A	3
BP	GO:0006354	DNA-templated transcription, elongation	5/164	112/18670	0.00310137451767059	0.0451360755696702	0.0410407454969942	THOC1/DDX39B/THOC5/POLR2F/WDR61	5
BP	GO:0009451	RNA modification	6/164	163/18670	0.00320474943175346	0.0462278015376827	0.0420334159283547	ADARB2/ADARB1/TRMT44/FTO/TRDMT1/MTO1	6
BP	GO:0010603	regulation of cytoplasmic mRNA processing body assembly	2/164	10/18670	0.00329510153575324	0.047114171081384	0.0428393625331538	PAN2/ATXN2	2
BP	GO:0060395	SMAD protein signal transduction	4/164	70/18670	0.00335469230275567	0.0475491169868847	0.0432348445059953	SMAD2/SMAD9/SMAD4/RBPMS	4
BP	GO:0000291	nuclear-transcribed mRNA catabolic process, exonucleolytic	3/164	35/18670	0.00354374444256003	0.0497957193221798	0.0452776059448687	DIS3L2/DCP1B/WDR61	3
CC	GO:0036464	cytoplasmic ribonucleoprotein granule	29/169	212/19717	1.13503037367765e-26	1.98630315393589e-24	1.42177488913306e-24	PSMA6/SAMD4A/PAN2/TNRC6A/TNRC6C/DIS3L2/MOV10L1/CIRBP/HABP4/TDRD6/PIWIL2/PIWIL4/DDX25/DDX19B/ATXN2/RBPMS/DDX3Y/DDX4/SMN1/SMN2/RBM23/CPEB1/PABPC1L2B/PABPC5/MEX3B/EIF4E/DCP1B/SARNP/RBM4	29
CC	GO:0035770	ribonucleoprotein granule	29/169	223/19717	5.05715658959456e-26	4.42501201589524e-24	3.16737702190396e-24	PSMA6/SAMD4A/PAN2/TNRC6A/TNRC6C/DIS3L2/MOV10L1/CIRBP/HABP4/TDRD6/PIWIL2/PIWIL4/DDX25/DDX19B/ATXN2/RBPMS/DDX3Y/DDX4/SMN1/SMN2/RBM23/CPEB1/PABPC1L2B/PABPC5/MEX3B/EIF4E/DCP1B/SARNP/RBM4	29
CC	GO:0010494	cytoplasmic stress granule	11/169	66/19717	9.44535004626146e-12	5.50978752698585e-10	3.94384791405303e-10	CIRBP/HABP4/DDX25/DDX19B/ATXN2/RBPMS/RBM23/PABPC1L2B/PABPC5/EIF4E/RBM4	11
CC	GO:0005844	polysome	11/169	72/19717	2.5427334202341e-11	1.11244587135242e-09	7.9627704475752e-10	PSMA6/DIS3L2/RPS29/LARP6/ATXN2/RPL39/NR0B1/RPS4Y1/RPS23/RPL36A/RPL31	11
CC	GO:0000932	P-body	11/169	84/19717	1.43036879842439e-10	5.00629079448538e-09	3.5834502528948e-09	PSMA6/SAMD4A/PAN2/TNRC6A/TNRC6C/DIS3L2/RBPMS/CPEB1/MEX3B/EIF4E/DCP1B	11
CC	GO:0005840	ribosome	17/169	272/19717	2.0222387124828e-10	5.89819624474151e-09	4.22186678570971e-09	MRPL53/MRPL38/MRPS24/RPS27L/MTG1/RPS29/RPL17/MRPS18C/PPARGC1A/RPL39/NR0B1/RPS4Y1/RPL13/RPS23/RPL36A/RPL37A/RPL31	17
CC	GO:0005681	spliceosomal complex	14/169	185/19717	7.2011852040314e-10	1.80029630100785e-08	1.28863314177404e-08	RBM28/SREK1/RBM5/MYEF2/CIRBP/U2AF1/U2AF1L4/DDX39B/RNPC3/LUC7L2/LUC7L/SNRPN/PTBP2/PRPF40B	14
CC	GO:0044391	ribosomal subunit	14/169	190/19717	1.0219328210863e-09	2.23547804612627e-08	1.60013165406933e-08	MRPL53/MRPL38/MRPS24/RPS27L/RPS29/RPL17/MRPS18C/RPL39/RPS4Y1/RPL13/RPS23/RPL36A/RPL37A/RPL31	14
CC	GO:0022626	cytosolic ribosome	11/169	112/19717	3.28754280278659e-09	6.3924443387517e-08	4.57564436879069e-08	RPS27L/RPS29/RPL17/PPARGC1A/RPL39/RPS4Y1/RPL13/RPS23/RPL36A/RPL37A/RPL31	11
CC	GO:0016607	nuclear speck	18/169	397/19717	9.70876837151198e-09	1.6990344650146e-07	1.21615098548413e-07	SRSF12/AKAP8L/SREK1/CLK3/HABP4/THOC1/U2AF1/U2AF1L4/DDX39B/ZC3H14/LUC7L2/FTO/RBM11/NR0B1/PRPF40B/ARL6IP4/SARNP/RBM4	18
CC	GO:0042788	polysomal ribosome	6/169	32/19717	2.7329971236212e-07	4.34794996939736e-06	3.11221682020022e-06	RPS29/RPL39/NR0B1/RPS23/RPL36A/RPL31	6
CC	GO:0043186	P granule	5/169	20/19717	6.09104215450932e-07	7.61380269313666e-06	5.44987982245571e-06	MOV10L1/PIWIL2/PIWIL4/DDX3Y/DDX4	5
CC	GO:0045495	pole plasm	5/169	20/19717	6.09104215450932e-07	7.61380269313666e-06	5.44987982245571e-06	MOV10L1/PIWIL2/PIWIL4/DDX3Y/DDX4	5
CC	GO:0060293	germ plasm	5/169	20/19717	6.09104215450932e-07	7.61380269313666e-06	5.44987982245571e-06	MOV10L1/PIWIL2/PIWIL4/DDX3Y/DDX4	5
CC	GO:0044445	cytosolic part	12/169	247/19717	1.5319935198055e-06	1.78732577310642e-05	1.27934897443407e-05	RPS27L/RPS29/RPL17/PPARGC1A/RPL39/RPS4Y1/RPL13/RPS23/EIF4E/RPL36A/RPL37A/RPL31	12
CC	GO:0033391	chromatoid body	4/169	13/19717	3.50638812758808e-06	3.83511201454946e-05	2.74513281041435e-05	TDRD6/PIWIL2/DDX25/EIF4E	4
CC	GO:0000346	transcription export complex	4/169	14/19717	4.8761438163484e-06	5.01955981094688e-05	3.59294807520409e-05	THOC1/DDX39B/THOC5/SARNP	4
CC	GO:0071004	U2-type prespliceosome	4/169	16/19717	8.74768060479934e-06	8.05707424126255e-05	5.76716893058793e-05	LUC7L2/LUC7L/SNRPN/PRPF40B	4
CC	GO:0071010	prespliceosome	4/169	16/19717	8.74768060479934e-06	8.05707424126255e-05	5.76716893058793e-05	LUC7L2/LUC7L/SNRPN/PRPF40B	4
CC	GO:0015934	large ribosomal subunit	8/169	121/19717	9.75965844433305e-06	8.53970113879142e-05	6.11262818355596e-05	MRPL53/MRPL38/RPL17/RPL39/RPL13/RPL36A/RPL37A/RPL31	8
CC	GO:0022625	cytosolic large ribosomal subunit	6/169	63/19717	1.64528825393078e-05	0.000137107354494232	9.81400011116605e-05	RPL17/RPL39/RPL13/RPL36A/RPL37A/RPL31	6
CC	GO:0015935	small ribosomal subunit	6/169	72/19717	3.55022854264983e-05	0.000282404543165328	0.00020214219931834	MRPS24/RPS27L/RPS29/MRPS18C/RPS4Y1/RPS23	6
CC	GO:0120114	Sm-like protein family complex	7/169	116/19717	6.38982731699186e-05	0.000486182513249381	0.000348004325273241	DDX39B/LUC7L2/LUC7L/SNRPN/SMN1/SMN2/PRPF40B	7
CC	GO:0097504	Gemini of coiled bodies	3/169	12/19717	0.000128574349625889	0.000937521299355443	0.00067106787743337	HABP4/SMN1/SMN2	3
CC	GO:0016281	eukaryotic translation initiation factor 4F complex	3/169	13/19717	0.00016609473807538	0.00116266316652766	0.000832222056040852	EIF4A1/EIF4E3/EIF4E	3
CC	GO:0005665	RNA polymerase II, core complex	3/169	15/19717	0.000260928089499448	0.00169120058008902	0.00121054357311635	POLR2J2/POLR2J3/POLR2F	3
CC	GO:0033290	eukaryotic 48S preinitiation complex	3/169	15/19717	0.000260928089499448	0.00169120058008902	0.00121054357311635	EIF3C/EIF3CL/EIF3L	3
CC	GO:0005685	U1 snRNP	4/169	37/19717	0.000275877643369678	0.00172423527106049	0.00123418945718014	LUC7L2/LUC7L/SNRPN/PRPF40B	4
CC	GO:0005852	eukaryotic translation initiation factor 3 complex	3/169	16/19717	0.000319123568475136	0.00192574567183272	0.00137842848089079	EIF3C/EIF3CL/EIF3L	3
CC	GO:0016363	nuclear matrix	6/169	109/19717	0.000354564563527335	0.00206829328724279	0.0014804625635001	PSMA6/AKAP8L/MATR3/THOC1/ATXN1/DDX39B	6
CC	GO:0016282	eukaryotic 43S preinitiation complex	3/169	17/19717	0.000385072283582568	0.00217379514925643	0.00155597968578355	EIF3C/EIF3CL/EIF3L	3
CC	GO:0070993	translation preinitiation complex	3/169	18/19717	0.000459184356054465	0.00251116444717286	0.00179746507797636	EIF3C/EIF3CL/EIF3L	3
CC	GO:0022627	cytosolic small ribosomal subunit	4/169	44/19717	0.00054122365463115	0.00287012544122579	0.00205440557898267	RPS27L/RPS29/RPS4Y1/RPS23	4
CC	GO:0000313	organellar ribosome	5/169	87/19717	0.000914171935886276	0.00455832753881747	0.0032628028698904	MRPL53/MRPL38/MRPS24/MTG1/MRPS18C	5
CC	GO:0005761	mitochondrial ribosome	5/169	87/19717	0.000914171935886276	0.00455832753881747	0.0032628028698904	MRPL53/MRPL38/MRPS24/MTG1/MRPS18C	5
CC	GO:0034399	nuclear periphery	6/169	131/19717	0.000937713093699594	0.00455832753881747	0.0032628028698904	PSMA6/AKAP8L/MATR3/THOC1/ATXN1/DDX39B	6
CC	GO:0097525	spliceosomal snRNP complex	5/169	99/19717	0.00162984415303392	0.00770872234543072	0.00551782231041357	DDX39B/LUC7L2/LUC7L/SNRPN/PRPF40B	5
CC	GO:0030532	small nuclear ribonucleoprotein complex	5/169	105/19717	0.00211189555359069	0.00972583478627293	0.00696165016280589	DDX39B/LUC7L2/LUC7L/SNRPN/PRPF40B	5
CC	GO:0032797	SMN complex	2/169	11/19717	0.00381789198633851	0.0171315666053651	0.0122625950438403	SMN1/SMN2	2
CC	GO:0015030	Cajal body	4/169	77/19717	0.00433604871933238	0.0189702131470792	0.0135786788842251	HABP4/U2AF1/SMN1/SMN2	4
CC	GO:0005845	mRNA cap binding complex	2/169	12/19717	0.00455575551368103	0.0194452979242483	0.0139187395668304	EIF4E3/EIF4E	2
CC	GO:0005687	U4 snRNP	2/169	13/19717	0.00535387565470024	0.0223078152279177	0.0159676993210358	DDX39B/SNRPN	2
CC	GO:0016591	RNA polymerase II, holoenzyme	4/169	83/19717	0.00565974230865386	0.0230338349770797	0.0164873766151728	POLR2J2/POLR2J3/POLR2F/WDR61	4
CC	GO:0034518	RNA cap binding complex	2/169	14/19717	0.00621117768955019	0.0247035476288928	0.017682539355418	EIF4E3/EIF4E	2
CC	GO:0005759	mitochondrial matrix	10/169	469/19717	0.00734090270120833	0.0285479549491435	0.020434325647808	REXO2/MRPL53/MRPL38/MRPS24/MTG1/MRRF/SARS2/MRPS18C/CARS2/PABPC5	10
CC	GO:0005684	U2-type spliceosomal complex	4/169	90/19717	0.00751575514721337	0.028592546755703	0.0204662439935559	LUC7L2/LUC7L/SNRPN/PRPF40B	4
CC	GO:0034719	SMN-Sm protein complex	2/169	18/19717	0.0102111903473285	0.0380203895911167	0.0272145946546941	SMN1/SMN2	2
CC	GO:0035145	exon-exon junction complex	2/169	20/19717	0.0125393455365869	0.0457163639354732	0.0327232920801282	UPF3A/SMG6	2
CC	GO:0055029	nuclear DNA-directed RNA polymerase complex	4/169	107/19717	0.0135789956267123	0.0484964129525441	0.0347132219028737	POLR2J2/POLR2J3/POLR2F/WDR61	4
CC	GO:0000428	DNA-directed RNA polymerase complex	4/169	108/19717	0.0140094001570477	0.0490329005496669	0.0350972340776563	POLR2J2/POLR2J3/POLR2F/WDR61	4
MF	GO:0140098	catalytic activity, acting on RNA	31/171	386/17697	6.6783970164243e-20	1.52935291676116e-17	1.17399189657143e-17	REXO2/RNASEK/POLR2J2/POLR2J3/PTRH1/PAN2/EIF4A1/ENDOV/DIS3L2/MOV10L1/TRMT44/PIWIL2/SARS2/DDX39B/RNASE4/ANG/DDX25/DDX19B/AARSD1/ENDOU/DDX47/DDX3Y/DDX4/FTO/ERN1/TSEN2/POLR2F/TRDMT1/CARS2/SMG6/RNASET2	31
MF	GO:0003727	single-stranded RNA binding	13/171	95/17697	7.09678121081335e-12	8.12581448638129e-10	6.23769716950437e-10	RBMS1/RBMS3/L1TD1/ADARB2/ENDOV/DIS3L2/CIRBP/ATXN1/ZC3H14/RBPMS/RBM11/PABPC1L2B/PABPC5	13
MF	GO:0003730	mRNA 3'-UTR binding	12/171	91/17697	7.31700163175418e-11	4.30615012603276e-09	3.30557145965282e-09	RBMS1/RBMS3/ELAVL3/CIRBP/DND1/CSDC2/RBM24/CPEB1/SECISBP2/PABPC1L2B/PABPC5/RBM4	12
MF	GO:0004540	ribonuclease activity	13/171	114/17697	7.52165960879086e-11	4.30615012603276e-09	3.30557145965282e-09	REXO2/RNASEK/PAN2/ENDOV/DIS3L2/PIWIL2/RNASE4/ANG/ENDOU/ERN1/TSEN2/SMG6/RNASET2	13
MF	GO:0008266	poly(U) RNA binding	8/171	30/17697	3.14860786164513e-10	1.44206240063347e-08	1.10698423767313e-08	RBMS1/RBMS3/DIS3L2/CIRBP/ATXN1/RBM11/PABPC1L2B/PABPC5	8
MF	GO:0008187	poly-pyrimidine tract binding	8/171	33/17697	7.28723491764382e-10	2.78129466023406e-08	2.13503198464301e-08	RBMS1/RBMS3/DIS3L2/CIRBP/ATXN1/RBM11/PABPC1L2B/PABPC5	8
MF	GO:0008135	translation factor activity, RNA binding	10/171	85/17697	9.13213412551457e-09	2.83043515560007e-07	2.17275417598351e-07	EEF1G/GSPT2/EIF4A1/EEF1D/EIF3C/EIF3CL/CPEB1/EIF3L/EIF4E3/EIF4E	10
MF	GO:0004521	endoribonuclease activity	9/171	64/17697	1.03805529949418e-08	2.83043515560007e-07	2.17275417598351e-07	RNASEK/ENDOV/PIWIL2/RNASE4/ENDOU/ERN1/TSEN2/SMG6/RNASET2	9
MF	GO:0070717	poly-purine tract binding	7/171	30/17697	1.17386118684257e-08	2.83043515560007e-07	2.17275417598351e-07	RBMS1/RBMS3/ATXN1/ZC3H14/RBPMS/PABPC1L2B/PABPC5	7
MF	GO:0004518	nuclease activity	14/171	205/17697	1.23599788454152e-08	2.83043515560007e-07	2.17275417598351e-07	REXO2/ZC3H12B/RNASEK/PAN2/ENDOV/DIS3L2/PIWIL2/RNASE4/ANG/ENDOU/ERN1/TSEN2/SMG6/RNASET2	14
MF	GO:0004519	endonuclease activity	11/171	127/17697	4.19449208915857e-08	8.73216989470284e-07	6.70315960659791e-07	ZC3H12B/RNASEK/ENDOV/PIWIL2/RNASE4/ANG/ENDOU/ERN1/TSEN2/SMG6/RNASET2	11
MF	GO:0008143	poly(A) binding	6/171	24/17697	8.68533641716132e-08	1.65745169960828e-06	1.27232559795258e-06	RBMS1/RBMS3/ZC3H14/RBPMS/PABPC1L2B/PABPC5	6
MF	GO:0003735	structural constituent of ribosome	12/171	202/17697	6.35189458833938e-07	1.11891066209978e-05	8.58920158909049e-06	MRPS24/RPS27L/RPS29/RPL17/MRPS18C/RPL39/RPS4Y1/RPL13/RPS23/RPL36A/RPL37A/RPL31	12
MF	GO:0003724	RNA helicase activity	8/171	78/17697	8.50786570500498e-07	1.39164374746153e-05	1.06828088175627e-05	EIF4A1/MOV10L1/DDX39B/DDX25/DDX19B/DDX47/DDX3Y/DDX4	8
MF	GO:0005072	transforming growth factor beta receptor, cytoplasmic mediator activity	4/171	10/17697	1.68916296751294e-06	2.57878879706976e-05	1.97958046017306e-05	SMAD2/SMAD9/SMAD4/SMAD6	4
MF	GO:0036002	pre-mRNA binding	7/171	63/17697	2.44045774193922e-06	3.4929051431505e-05	2.68129238752532e-05	U2AF1/U2AF1L4/RNPC3/RBM24/CELF2/CELF3/RBM4	7
MF	GO:0017091	AU-rich element binding	5/171	28/17697	6.52103374477159e-06	8.78421604442762e-05	6.74311229335515e-05	RBMS3/ELAVL3/DND1/RBM24/CPEB1	5
MF	GO:0003743	translation initiation factor activity	6/171	51/17697	9.36478243056566e-06	0.000119140843144419	9.14572319242378e-05	EIF4A1/EIF3C/EIF3CL/EIF3L/EIF4E3/EIF4E	6
MF	GO:0140101	catalytic activity, acting on a tRNA	8/171	122/17697	2.43790314380124e-05	0.000293831484173939	0.000225556689758896	PTRH1/TRMT44/SARS2/AARSD1/FTO/TSEN2/TRDMT1/CARS2	8
MF	GO:0035925	mRNA 3'-UTR AU-rich region binding	4/171	26/17697	0.000106566387179903	0.00122018513320989	0.000936662455739147	RBMS3/ELAVL3/RBM24/CPEB1	4
MF	GO:0001055	RNA polymerase II activity	3/171	11/17697	0.000138165199730319	0.00143817412446559	0.00110399944282121	POLR2J2/POLR2J3/POLR2F	3
MF	GO:0070411	I-SMAD binding	3/171	11/17697	0.000138165199730319	0.00143817412446559	0.00110399944282121	SMAD2/SMAD4/SMAD6	3
MF	GO:0004386	helicase activity	8/171	163/17697	0.000188129760373135	0.00187311804893252	0.00143787963305783	EIF4A1/MOV10L1/DDX39B/DDX25/DDX19B/DDX47/DDX3Y/DDX4	8
MF	GO:0045182	translation regulator activity	5/171	60/17697	0.000282392856562935	0.00269449850637134	0.00206840381780746	SAMD4A/RPS27L/CIRBP/CTIF/CPEB1	5
MF	GO:0019843	rRNA binding	5/171	63/17697	0.000355063405389085	0.00325238079336401	0.00249665636631483	CIRBP/ANG/MRPS18C/NOL12/RPS4Y1	5
MF	GO:0000339	RNA cap binding	3/171	19/17697	0.000766539161126686	0.00675144107300042	0.00518267368049217	EIF4A1/EIF4E3/EIF4E	3
MF	GO:0016894	endonuclease activity, active with either ribo- or deoxyribonucleic acids and producing 3'-phosphomonoesters	3/171	21/17697	0.00103728956831837	0.0087977522646262	0.00675350323232625	RNASE4/TSEN2/RNASET2	3
MF	GO:0070412	R-SMAD binding	3/171	23/17697	0.00136179052569482	0.011137501085147	0.00854958713500134	SMAD2/SMAD4/SMAD6	3
MF	GO:0043021	ribonucleoprotein complex binding	6/171	133/17697	0.00185999678241203	0.0146875607990467	0.0112747536356737	MRRF/PIWIL2/RBM23/CPEB1/SECISBP2/SMG6	6
MF	GO:0030371	translation repressor activity	3/171	26/17697	0.00195722461339775	0.0149401478822695	0.0114686494890325	SAMD4A/CIRBP/CPEB1	3
MF	GO:0090079	translation regulator activity, nucleic acid binding	3/171	28/17697	0.00243146841410266	0.0179614924783713	0.0137879533159642	RPS27L/CTIF/CPEB1	3
MF	GO:0031369	translation initiation factor binding	3/171	32/17697	0.00357880665904616	0.0256108351537991	0.0196598918441023	EIF3C/EIF3CL/EIF4E	3
MF	GO:0000175	3'-5'-exoribonuclease activity	3/171	34/17697	0.0042571856649041	0.0295422884019103	0.0226778311336199	REXO2/PAN2/DIS3L2	3
MF	GO:0034713	type I transforming growth factor beta receptor binding	2/171	11/17697	0.00482106215488714	0.0315435209562615	0.0242140565373279	SMAD2/SMAD6	2
MF	GO:0070181	small ribosomal subunit rRNA binding	2/171	11/17697	0.00482106215488714	0.0315435209562615	0.0242140565373279	CIRBP/MRPS18C	2
MF	GO:0016896	exoribonuclease activity, producing 5'-phosphomonoesters	3/171	36/17697	0.00500851966366655	0.0318597500827678	0.0244568065448045	REXO2/PAN2/DIS3L2	3
MF	GO:0000340	RNA 7-methylguanosine cap binding	2/171	12/17697	0.00574869198597932	0.0325900685622097	0.0250174279470881	EIF4E3/EIF4E	2
MF	GO:0004000	adenosine deaminase activity	2/171	12/17697	0.00574869198597932	0.0325900685622097	0.0250174279470881	ADARB2/ADARB1	2
MF	GO:0070410	co-SMAD binding	2/171	12/17697	0.00574869198597932	0.0325900685622097	0.0250174279470881	SMAD2/SMAD6	2
MF	GO:1990825	sequence-specific mRNA binding	2/171	12/17697	0.00574869198597932	0.0325900685622097	0.0250174279470881	LARP6/RBM24	2
MF	GO:0004532	exoribonuclease activity	3/171	38/17697	0.00583490310502444	0.0325900685622097	0.0250174279470881	REXO2/PAN2/DIS3L2	3
MF	GO:0003725	double-stranded RNA binding	4/171	75/17697	0.0060053577273909	0.0327434980850599	0.0251352065281775	ADARB2/ADARB1/EIF4A1/SIDT2	4
MF	GO:0061980	regulatory RNA binding	3/171	39/17697	0.00627683723951724	0.0334278076244057	0.0256605096450276	MATR3/MECP2/RBM4	3
MF	GO:0008494	translation activator activity	2/171	13/17697	0.00675098139126335	0.0351357895136206	0.0269716242186837	RPS27L/CTIF	2
MF	GO:0003899	DNA-directed 5'-3' RNA polymerase activity	3/171	41/17697	0.00721928110626358	0.0351747951773268	0.0270015665116689	POLR2J2/POLR2J3/POLR2F	3
MF	GO:0004812	aminoacyl-tRNA ligase activity	3/171	41/17697	0.00721928110626358	0.0351747951773268	0.0270015665116689	SARS2/AARSD1/CARS2	3
MF	GO:0016875	ligase activity, forming carbon-oxygen bonds	3/171	41/17697	0.00721928110626358	0.0351747951773268	0.0270015665116689	SARS2/AARSD1/CARS2	3
MF	GO:0004712	protein serine/threonine/tyrosine kinase activity	3/171	43/17697	0.00824114306780236	0.0393171200526404	0.0301813792176095	CLK3/CLK4/CLK1	3
MF	GO:0034062	5'-3' RNA polymerase activity	3/171	45/17697	0.00934384588849157	0.0427948141692914	0.0328509950184861	POLR2J2/POLR2J3/POLR2F	3
MF	GO:0097747	RNA polymerase activity	3/171	45/17697	0.00934384588849157	0.0427948141692914	0.0328509950184861	POLR2J2/POLR2J3/POLR2F	3
MF	GO:0017069	snRNA binding	3/171	47/17697	0.0105286389502049	0.0472756533254297	0.0362906646993646	DDX39B/RNPC3/CELF3	3
