# Supplementary material for: Expression profile of RNA binding protein in cervical cancer using bioinformatics approach
Source: Cancer Cell Int. 2021 Dec 4;21:647. doi: 10.1186/s12935-021-02319-7 (PMC8642772; doi:10.1186/s12935-021-02319-7)
Supplement: Supplementary file 6 — Additional file 6: Table S6. KEGG analysis of down-regulated RBPs. [file 12935_2021_2319_MOESM6_ESM.txt]

ID	Description	GeneRatio	BgRatio	pvalue	p.adjust	qvalue	geneID	Count
hsa03015	mRNA surveillance pathway	13/64	98/8111	4.09245022789398e-13	1.94495066934091e-11	1.6258101570342e-11	PABPN1L/GSPT2/NXF5/NXF2B/NXF3/DDX39B/DDX19B/UPF3A/PCF11/PABPC1L2B/PABPC5/SMG6/PAPOLB	13
hsa03013	RNA transport	16/64	186/8111	5.72044314512033e-13	1.94495066934091e-11	1.6258101570342e-11	EIF4A1/THOC1/NXF5/NXF2B/NXF3/DDX39B/EIF3C/EIF3CL/DDX19B/THOC5/UPF3A/SMN1/SMN2/PABPC1L2B/PABPC5/EIF4E	16
hsa03010	Ribosome	11/64	158/8111	3.3037989936249e-08	7.48861105221643e-07	6.25982967213138e-07	RPS27L/RPS29/RPL17/MRPS18C/RPL39/RPS4Y1/RPL13/RPS23/RPL36A/RPL37A/RPL31	11
hsa05171	Coronavirus disease - COVID-19	10/64	232/8111	1.17939212131123e-05	0.000200496660622908	0.000167597827765279	RPS27L/RPS29/RPL17/RPL39/RPS4Y1/RPL13/RPS23/RPL36A/RPL37A/RPL31	10
hsa03008	Ribosome biogenesis in eukaryotes	6/64	110/8111	0.000214730874862689	0.00292033989813257	0.00244115099843899	REXO2/RBM28/PWP2/NXF5/NXF2B/NXF3	6
hsa03018	RNA degradation	5/64	79/8111	0.000375388812684112	0.00425440654375327	0.00355631506753369	PAN2/PABPC1L2B/PABPC5/DCP1B/WDR61	5
hsa03040	Spliceosome	6/64	150/8111	0.00112179954863263	0.0108974813295741	0.00910934971821984	THOC1/U2AF1/U2AF1L4/DDX39B/RBMXL2/PRPF40B	6
hsa03020	RNA polymerase	3/64	31/8111	0.0017990192448889	0.0152916635815557	0.0127825051610527	POLR2J2/POLR2J3/POLR2F	3
hsa04350	TGF-beta signaling pathway	4/64	94/8111	0.00632446474136115	0.0477848447125065	0.0399439878401757	SMAD2/SMAD9/SMAD4/SMAD6	4
hsa05014	Amyotrophic lateral sclerosis	8/64	364/8111	0.00748175287004651	0.0508759195163163	0.0425278584192117	PSMA6/MATR3/NXF5/NXF2B/NXF3/ANG/ATXN2/ERN1	8
