# Supplementary material for: Expression profile of RNA binding protein in cervical cancer using bioinformatics approach
Source: Cancer Cell Int. 2021 Dec 4;21:647. doi: 10.1186/s12935-021-02319-7 (PMC8642772; doi:10.1186/s12935-021-02319-7)
Supplement: Supplementary file 7 — Additional file 7: Table S7. GO analysis of up-regulated RBPs. [file 12935_2021_2319_MOESM7_ESM.txt]

ONTOLOGY	ID	Description	GeneRatio	BgRatio	pvalue	p.adjust	qvalue	geneID	Count
BP	GO:0034470	ncRNA processing	43/161	384/18670	8.46963265545801e-36	1.28314934730189e-32	1.03240364368636e-32	WDR3/METTL2A/NOL10/TRMT5/RPP25/BYSL/TRMT10C/TRMT10A/WDR43/RRP1B/TSEN15/CLP1/EXOSC4/TRMT6/PUS7/MRTO4/WDR36/RNF113A/WDR4/POP7/BMS1/ABT1/EXOSC5/HEATR1/MRPL44/CSTF2/INTS7/AARS2/ERI1/TRUB1/TFB2M/MRM1/UTP3/TRMT2B/ESF1/UTP20/POP1/RPUSD2/TRMT12/LCMT2/SRFBP1/RPP40/CTU1	43
BP	GO:0090501	RNA phosphodiester bond hydrolysis	24/161	154/18670	1.46219392798451e-23	1.10761190044827e-20	8.91168720318981e-21	DBR1/ZC3H12A/RPP25/RNASEH1/TSEN15/EXOSC4/POP7/RNASE6/RNASE7/ABT1/EXOSC5/HELZ2/CPSF3/MRPL44/CSTF2/CSTF2T/ERI1/NCBP1/UTP20/POP1/RNASEH2A/RPP40/CNOT6/EXO1	24
BP	GO:0006399	tRNA metabolic process	25/161	193/18670	1.87363759635833e-22	9.46186986160955e-20	7.61288539151909e-20	METTL2A/TRMT5/RPP25/DARS2/TRMT10C/TRMT10A/TSEN15/CLP1/TRMT6/PUS7/WDR4/POP7/AIMP2/PARS2/CSTF2/AARS2/TRUB1/TRMT2B/FARSA/POP1/TRMT12/LCMT2/RPP40/CTU1/MARS2	25
BP	GO:0009451	RNA modification	23/161	163/18670	1.36878611819033e-21	5.18427742264587e-19	4.17119559174842e-19	METTL2A/TRMT5/HENMT1/TRMT10C/TRMT10A/APOBEC3H/TRMT6/PUS7/PUS7L/RPUSD1/RBM47/WDR4/AARS2/TRUB1/TFB2M/MRM1/TRMT2B/RBM15/TGS1/RPUSD2/TRMT12/LCMT2/CTU1	23
BP	GO:0042254	ribosome biogenesis	28/161	297/18670	3.12467812568481e-21	9.46777472082498e-19	7.61763635693266e-19	WDR3/NOL10/RPP25/BYSL/WDR43/RRP1B/EXOSC4/MRTO4/GNL3L/WDR36/POP7/BMS1/ABT1/EXOSC5/HEATR1/URB2/NIP7/RPL3L/ERI1/DDX28/TFB2M/MRM1/UTP3/ESF1/UTP20/RPUSD2/SRFBP1/RPP40	28
BP	GO:0008033	tRNA processing	20/161	130/18670	1.15151709343474e-19	2.90758066092272e-17	2.33939788455689e-17	METTL2A/TRMT5/RPP25/TRMT10C/TRMT10A/TSEN15/CLP1/TRMT6/PUS7/WDR4/POP7/CSTF2/AARS2/TRUB1/TRMT2B/POP1/TRMT12/LCMT2/RPP40/CTU1	20
BP	GO:0006364	rRNA processing	23/161	214/18670	7.44521604672838e-19	1.6113574729705e-16	1.29647521535511e-16	WDR3/NOL10/RPP25/BYSL/WDR43/RRP1B/EXOSC4/MRTO4/WDR36/POP7/BMS1/ABT1/EXOSC5/HEATR1/ERI1/TFB2M/MRM1/UTP3/ESF1/UTP20/RPUSD2/SRFBP1/RPP40	23
BP	GO:0090305	nucleic acid phosphodiester bond hydrolysis	26/161	302/18670	9.08147013300683e-19	1.71980340643817e-16	1.38372926500288e-16	DBR1/ZC3H12D/ZC3H12A/RPP25/RNASEH1/TSEN15/EXOSC4/POP7/RNASE6/RNASE7/ABT1/EXOSC5/HELZ2/CPSF3/MRPL44/CSTF2/CSTF2T/ERI1/NCBP1/UTP20/AEN/POP1/RNASEH2A/RPP40/CNOT6/EXO1	26
BP	GO:0016072	rRNA metabolic process	24/161	253/18670	2.31729722657821e-18	3.90078366473999e-16	3.13851484020768e-16	WDR3/NOL10/RPP25/CD3EAP/BYSL/WDR43/RRP1B/EXOSC4/MRTO4/WDR36/POP7/BMS1/ABT1/EXOSC5/HEATR1/ERI1/TFB2M/MRM1/UTP3/ESF1/UTP20/RPUSD2/SRFBP1/RPP40	24
BP	GO:0008380	RNA splicing	28/161	469/18670	5.49187500045115e-16	8.32019062568349e-14	6.69430657949729e-14	CDC5L/DBR1/ELAVL2/RRP1B/TSEN15/CLP1/MBNL3/LSM3/RNF113A/RBMXL1/CPSF3/POLR2D/SNRPF/CSTF2/CSTF2T/UPF3B/RBM38/PPIH/PTBP3/TXNL4B/RBM15/NCBP1/SNIP1/TGS1/THOC6/ESRP1/ESRP2/PRPF4	28
BP	GO:0140053	mitochondrial gene expression	18/161	162/18670	3.15911327425584e-15	4.35096055499781e-13	3.50072073836197e-13	TRMT5/DARS2/TRMT10C/TRMT10A/MRPL47/MRPS17/MRPS12/MRPL15/MRPS35/MRPL50/MRPL44/AARS2/MRPS10/TFAM/TFB2M/FASTKD5/MRPL14/MTIF2	18
BP	GO:0090502	RNA phosphodiester bond hydrolysis, endonucleolytic	14/161	77/18670	3.72591786841406e-15	4.70397130887275e-13	3.78474815054691e-13	DBR1/ZC3H12A/RPP25/RNASEH1/TSEN15/POP7/ABT1/CPSF3/MRPL44/UTP20/POP1/RNASEH2A/RPP40/EXO1	14
BP	GO:0001510	RNA methylation	14/161	81/18670	7.85202633072265e-15	9.15063068541908e-13	7.36246679431322e-13	METTL2A/TRMT5/HENMT1/TRMT10C/TRMT10A/TRMT6/WDR4/TFB2M/MRM1/TRMT2B/RBM15/TGS1/TRMT12/LCMT2	14
BP	GO:0051607	defense response to virus	20/161	238/18670	1.93031277810765e-14	2.08887418488078e-12	1.68067834364561e-12	ZC3H12A/APOBEC3H/EXOSC4/OASL/OAS1/OAS2/OAS3/DDX58/IFIH1/ZCCHC3/RNASE6/EXOSC5/EIF2AK2/TLR7/TLR8/TLR3/DDX60/IFIT2/IFIT5/IFIT3	20
BP	GO:0006401	RNA catabolic process	24/161	397/18670	6.22605237487985e-14	6.28831289862864e-12	5.05948677200762e-12	CNOT11/ZC3H12D/ZC3H12A/RNASEH1/EXOSC4/OAS2/LSM3/IGF2BP1/IGF2BP2/IGF2BP3/MRTO4/SMG8/RNASE6/EXOSC5/HELZ2/POLR2D/UPF3B/RBM38/MEX3D/NCBP1/POP1/RNASEH2A/CNOT6/NANOS1	24
BP	GO:0031123	RNA 3'-end processing	16/161	150/18670	2.22770425939115e-13	2.109357470611e-11	1.69715890287826e-11	TRMT10C/CLP1/EXOSC4/SLBP/BARD1/EXOSC5/CPSF3/POLR2D/CSTF2/CSTF2T/UPF3B/INTS7/ERI1/ZNF473/NCBP1/THOC6	16
BP	GO:0043414	macromolecule methylation	21/161	309/18670	2.73398952474792e-13	2.43646713529006e-11	1.96034666851894e-11	METTL2A/TRMT5/HENMT1/TRMT10C/TRMT10A/TDRD5/TDRKH/TRMT6/DNMT3B/WDR4/EZH2/TFB2M/MRM1/WDR5/TRMT2B/BRCA1/RBM15/SUZ12/TGS1/TRMT12/LCMT2	21
BP	GO:0009615	response to virus	21/161	326/18670	7.72108445074906e-13	6.4985794127138e-11	5.22866420699849e-11	ZC3H12A/APOBEC3H/RRP1B/EXOSC4/OASL/OAS1/OAS2/OAS3/DDX58/IFIH1/ZCCHC3/RNASE6/EXOSC5/EIF2AK2/TLR7/TLR8/TLR3/DDX60/IFIT2/IFIT5/IFIT3	21
BP	GO:0000377	RNA splicing, via transesterification reactions with bulged adenosine as nucleophile	22/161	379/18670	1.6991767481982e-12	1.28712638676014e-10	1.03560351284922e-10	CDC5L/DBR1/ELAVL2/CLP1/MBNL3/LSM3/RNF113A/RBMXL1/CPSF3/POLR2D/SNRPF/CSTF2/CSTF2T/UPF3B/PPIH/TXNL4B/RBM15/NCBP1/SNIP1/TGS1/ESRP2/PRPF4	22
BP	GO:0000398	mRNA splicing, via spliceosome	22/161	379/18670	1.6991767481982e-12	1.28712638676014e-10	1.03560351284922e-10	CDC5L/DBR1/ELAVL2/CLP1/MBNL3/LSM3/RNF113A/RBMXL1/CPSF3/POLR2D/SNRPF/CSTF2/CSTF2T/UPF3B/PPIH/TXNL4B/RBM15/NCBP1/SNIP1/TGS1/ESRP2/PRPF4	22
BP	GO:0000375	RNA splicing, via transesterification reactions	22/161	382/18670	1.98740296678141e-12	1.43376928317802e-10	1.15359029350019e-10	CDC5L/DBR1/ELAVL2/CLP1/MBNL3/LSM3/RNF113A/RBMXL1/CPSF3/POLR2D/SNRPF/CSTF2/CSTF2T/UPF3B/PPIH/TXNL4B/RBM15/NCBP1/SNIP1/TGS1/ESRP2/PRPF4	22
BP	GO:0032259	methylation	21/161	366/18670	7.05837560462994e-12	4.86065410955198e-10	3.9108128948141e-10	METTL2A/TRMT5/HENMT1/TRMT10C/TRMT10A/TDRD5/TDRKH/TRMT6/DNMT3B/WDR4/EZH2/TFB2M/MRM1/WDR5/TRMT2B/BRCA1/RBM15/SUZ12/TGS1/TRMT12/LCMT2	21
BP	GO:0006400	tRNA modification	12/161	86/18670	9.85999403269734e-12	6.49473519979847e-10	5.22557120817553e-10	METTL2A/TRMT5/TRMT10C/TRMT10A/TRMT6/PUS7/WDR4/AARS2/TRUB1/TRMT12/LCMT2/CTU1	12
BP	GO:0006417	regulation of translation	21/161	424/18670	1.10180879250611e-10	6.95516800269481e-09	5.59602886720208e-09	CNOT11/ZC3H12D/ZC3H12A/GLE1/TRMT10C/EIF5AL1/UHMK1/PUS7/IGF2BP1/IGF2BP2/IGF2BP3/POLR2D/EIF2AK2/UPF3B/MEX3D/NCBP1/YBX2/ZNF385A/CNOT6/NANOS1/MTIF2	21
BP	GO:0034471	ncRNA 5'-end processing	7/161	19/18670	1.43684883170951e-10	8.70730392015964e-09	7.00577240892470e-09	RPP25/TRMT10C/POP7/ABT1/UTP20/POP1/RPP40	7
BP	GO:0006403	RNA localization	16/161	230/18670	1.54920903381755e-10	8.86522261562322e-09	7.13283153648893e-09	GLE1/EIF5AL1/SLBP/IGF2BP1/IGF2BP2/IGF2BP3/SIDT1/NXT2/CPSF3/POLR2D/UPF3B/MEX3D/NCBP1/THOC6/ZNF385A/WRAP53	16
BP	GO:0032543	mitochondrial translation	13/161	135/18670	1.57994066417047e-10	8.86522261562322e-09	7.13283153648893e-09	DARS2/TRMT10C/MRPL47/MRPS17/MRPS12/MRPL15/MRPS35/MRPL50/MRPL44/AARS2/MRPS10/MRPL14/MTIF2	13
BP	GO:0000966	RNA 5'-end processing	7/161	21/18670	3.26813741447695e-10	1.76829577961878e-08	1.42274553607681e-08	RPP25/TRMT10C/POP7/ABT1/UTP20/POP1/RPP40	7
BP	GO:0006402	mRNA catabolic process	19/161	364/18670	3.77260728497004e-10	1.9708620816309e-08	1.58572749037942e-08	CNOT11/ZC3H12D/ZC3H12A/EXOSC4/LSM3/IGF2BP1/IGF2BP2/IGF2BP3/MRTO4/SMG8/EXOSC5/HELZ2/POLR2D/UPF3B/RBM38/MEX3D/NCBP1/CNOT6/NANOS1	19
BP	GO:0006369	termination of RNA polymerase II transcription	8/161	35/18670	4.95891558430108e-10	2.50425237007205e-08	2.01488570056865e-08	CLP1/SLBP/CPSF3/SNRPF/CSTF2/CSTF2T/ZNF473/NCBP1	8
BP	GO:0031124	mRNA 3'-end processing	11/161	98/18670	8.1669827597626e-10	3.99128351001301e-08	3.21132972353314e-08	CLP1/SLBP/BARD1/CPSF3/POLR2D/CSTF2/CSTF2T/UPF3B/ZNF473/NCBP1/THOC6	11
BP	GO:0034248	regulation of cellular amide metabolic process	21/161	483/18670	1.17598253140106e-09	5.56754229710189e-08	4.47956503737641e-08	CNOT11/ZC3H12D/ZC3H12A/GLE1/TRMT10C/EIF5AL1/UHMK1/PUS7/IGF2BP1/IGF2BP2/IGF2BP3/POLR2D/EIF2AK2/UPF3B/MEX3D/NCBP1/YBX2/ZNF385A/CNOT6/NANOS1/MTIF2	21
BP	GO:0030488	tRNA methylation	8/161	39/18670	1.25895598153183e-09	5.77975246066888e-08	4.6503063049884e-08	METTL2A/TRMT5/TRMT10C/TRMT10A/TRMT6/WDR4/TRMT12/LCMT2	8
BP	GO:0006415	translational termination	11/161	104/18670	1.55523986740855e-09	6.92996587977632e-08	5.57575159894457e-08	GLE1/EIF5AL1/MRPL47/MRPS17/MRPS12/MRPL15/MRPS35/MRPL50/MRPL44/MRPS10/MRPL14	11
BP	GO:0000959	mitochondrial RNA metabolic process	8/161	43/18670	2.88186784096795e-09	1.24743707973327e-07	1.00367006311004e-07	TRMT5/DARS2/TRMT10C/TRMT10A/AARS2/TFAM/TFB2M/FASTKD5	8
BP	GO:0030490	maturation of SSU-rRNA	8/161	46/18670	5.0733575050473e-09	2.13503795004074e-07	1.71782104995461e-07	NOL10/BYSL/BMS1/ABT1/HEATR1/UTP3/UTP20/SRFBP1	8
BP	GO:0051028	mRNA transport	12/161	152/18670	8.04617477540389e-09	3.29458237425321e-07	2.65077393738768e-07	GLE1/EIF5AL1/SLBP/IGF2BP1/IGF2BP2/IGF2BP3/NXT2/CPSF3/POLR2D/UPF3B/NCBP1/THOC6	12
BP	GO:0050657	nucleic acid transport	13/161	193/18670	1.28730764173275e-08	5.00069506980799e-07	4.02348785189345e-07	GLE1/EIF5AL1/SLBP/IGF2BP1/IGF2BP2/IGF2BP3/SIDT1/NXT2/CPSF3/POLR2D/UPF3B/NCBP1/THOC6	13
BP	GO:0050658	RNA transport	13/161	193/18670	1.28730764173275e-08	5.00069506980799e-07	4.02348785189345e-07	GLE1/EIF5AL1/SLBP/IGF2BP1/IGF2BP2/IGF2BP3/SIDT1/NXT2/CPSF3/POLR2D/UPF3B/NCBP1/THOC6	13
BP	GO:0051236	establishment of RNA localization	13/161	196/18670	1.54855541317346e-08	5.86515362739447e-07	4.7190188643549e-07	GLE1/EIF5AL1/SLBP/IGF2BP1/IGF2BP2/IGF2BP3/SIDT1/NXT2/CPSF3/POLR2D/UPF3B/NCBP1/THOC6	13
BP	GO:0006353	DNA-templated transcription, termination	9/161	75/18670	1.6269507505609e-08	6.01178143195065e-07	4.83699350230944e-07	CD3EAP/CLP1/SLBP/CPSF3/SNRPF/CSTF2/CSTF2T/ZNF473/NCBP1	9
BP	GO:0000462	maturation of SSU-rRNA from tricistronic rRNA transcript (SSU-rRNA, 5.8S rRNA, LSU-rRNA)	7/161	35/18670	1.70789395169968e-08	6.160617468631e-07	4.95674485230134e-07	NOL10/BYSL/BMS1/ABT1/HEATR1/UTP3/UTP20	7
BP	GO:0000956	nuclear-transcribed mRNA catabolic process	13/161	207/18670	2.96771489559708e-08	1.04560187600688e-06	8.41276340049308e-07	CNOT11/ZC3H12A/EXOSC4/LSM3/MRTO4/SMG8/EXOSC5/HELZ2/POLR2D/UPF3B/NCBP1/CNOT6/NANOS1	13
BP	GO:0071826	ribonucleoprotein complex subunit organization	15/161	291/18670	3.49164726697467e-08	1.20223763851514e-06	9.67303238075758e-07	TDRD5/CLP1/LSM3/MRTO4/ABT1/NUFIP1/POLR2D/SNRPF/NIP7/RPL3L/DDX28/NCBP1/TGS1/CNOT6/MTIF2	15
BP	GO:0008334	histone mRNA metabolic process	6/161	25/18670	5.79206348676553e-08	1.94999470721106e-06	1.56893789887122e-06	EXOSC4/SLBP/CPSF3/SNRPF/ZNF473/NCBP1	6
BP	GO:0070125	mitochondrial translational elongation	9/161	88/18670	6.7274436843264e-08	2.21566895255532e-06	1.78269560330663e-06	MRPL47/MRPS17/MRPS12/MRPL15/MRPS35/MRPL50/MRPL44/MRPS10/MRPL14	9
BP	GO:0070126	mitochondrial translational termination	9/161	89/18670	7.42954472047289e-08	2.39484260670562e-06	1.92685616714616e-06	MRPL47/MRPS17/MRPS12/MRPL15/MRPS35/MRPL50/MRPL44/MRPS10/MRPL14	9
BP	GO:0042274	ribosomal small subunit biogenesis	8/161	67/18670	1.08796421294655e-07	3.43388704711256e-06	2.76285648814059e-06	NOL10/BYSL/BMS1/ABT1/HEATR1/UTP3/UTP20/SRFBP1	8
BP	GO:1903311	regulation of mRNA metabolic process	15/161	324/18670	1.42304841608685e-07	4.39983336810525e-06	3.54004310596899e-06	ZC3H12D/ZC3H12A/EXOSC4/MBNL3/IGF2BP1/IGF2BP2/IGF2BP3/BARD1/RBMXL1/EXOSC5/RBM38/MEX3D/RBM15/NCBP1/NANOS1	15
BP	GO:0015931	nucleobase-containing compound transport	13/161	241/18670	1.7606609622626e-07	5.33480271565568e-06	4.29230609326335e-06	GLE1/EIF5AL1/SLBP/IGF2BP1/IGF2BP2/IGF2BP3/SIDT1/NXT2/CPSF3/POLR2D/UPF3B/NCBP1/THOC6	13
BP	GO:0099116	tRNA 5'-end processing	5/161	16/18670	1.8127169976755e-07	5.38483578721252e-06	4.33256198825228e-06	RPP25/TRMT10C/POP7/POP1/RPP40	5
BP	GO:0006414	translational elongation	10/161	133/18670	2.33429710113974e-07	6.80088482351289e-06	5.47189482412918e-06	EIF5AL1/MRPL47/MRPS17/MRPS12/MRPL15/MRPS35/MRPL50/MRPL44/MRPS10/MRPL14	10
BP	GO:0001522	pseudouridine synthesis	5/161	17/18670	2.55016047885329e-07	7.2896096706844e-06	5.86511585801809e-06	PUS7/PUS7L/RPUSD1/TRUB1/RPUSD2	5
BP	GO:1903901	negative regulation of viral life cycle	8/161	85/18670	7.04019036383406e-07	1.97516451874233e-05	1.58918916984792e-05	ZC3H12A/APOBEC3H/OASL/OAS1/OAS3/EIF2AK2/TRIM21/IFIT5	8
BP	GO:0045071	negative regulation of viral genome replication	7/161	59/18670	7.28498096606117e-07	2.0066811206514e-05	1.61454697774141e-05	ZC3H12A/APOBEC3H/OASL/OAS1/OAS3/EIF2AK2/IFIT5	7
BP	GO:0022618	ribonucleoprotein complex assembly	13/161	277/18670	8.60578935638554e-07	2.32817337052216e-05	1.8732150516343e-05	CLP1/LSM3/MRTO4/ABT1/NUFIP1/POLR2D/SNRPF/NIP7/RPL3L/DDX28/NCBP1/TGS1/CNOT6	13
BP	GO:0032727	positive regulation of interferon-alpha production	5/161	22/18670	1.04807032593615e-06	2.78566060314609e-05	2.24130274687731e-05	DDX58/IFIH1/TLR7/TLR8/TLR3	5
BP	GO:0045069	regulation of viral genome replication	8/161	95/18670	1.65324858299983e-06	4.3183993159392e-05	3.47452243033357e-05	ZC3H12A/APOBEC3H/OASL/OAS1/OAS3/EIF2AK2/PPIH/IFIT5	8
BP	GO:0006913	nucleocytoplasmic transport	14/161	343/18670	1.69427684025428e-06	4.35055832709362e-05	3.50039711153338e-05	ZC3H12A/GLE1/UHMK1/SLBP/TNPO3/BARD1/RANBP6/NXT2/CPSF3/POLR2D/SNRPF/UPF3B/NCBP1/THOC6	14
BP	GO:0051169	nuclear transport	14/161	346/18670	1.87631364968015e-06	4.73769196544237e-05	3.81187930935019e-05	ZC3H12A/GLE1/UHMK1/SLBP/TNPO3/BARD1/RANBP6/NXT2/CPSF3/POLR2D/SNRPF/UPF3B/NCBP1/THOC6	14
BP	GO:0050792	regulation of viral process	11/161	208/18670	1.951684702595e-06	4.84721692529742e-05	3.90000152822263e-05	ZC3H12A/APOBEC3H/RRP1B/OASL/OAS1/OAS3/POLR2D/EIF2AK2/PPIH/TRIM21/IFIT5	11
BP	GO:0048525	negative regulation of viral process	8/161	99/18670	2.26170229352998e-06	5.52657899144827e-05	4.44660654653263e-05	ZC3H12A/APOBEC3H/OASL/OAS1/OAS3/EIF2AK2/TRIM21/IFIT5	8
BP	GO:0006418	tRNA aminoacylation for protein translation	6/161	45/18670	2.31018384329189e-06	5.55544209934478e-05	4.46982939103092e-05	DARS2/AIMP2/PARS2/AARS2/FARSA/MARS2	6
BP	GO:0001682	tRNA 5'-leader removal	4/161	12/18670	2.49879103272685e-06	5.9151068977831e-05	4.75921055246332e-05	RPP25/POP7/POP1/RPP40	4
BP	GO:0043484	regulation of RNA splicing	9/161	135/18670	2.60711219029373e-06	6.0765768743e-05	4.8891269900569e-05	RRP1B/MBNL3/RBMXL1/RBM38/PTBP3/RBM15/NCBP1/ESRP1/ESRP2	9
BP	GO:0043624	cellular protein complex disassembly	11/161	217/18670	2.94332911593737e-06	6.75627819794714e-05	5.43600497010442e-05	GLE1/EIF5AL1/MRPL47/MRPS17/MRPS12/MRPL15/MRPS35/MRPL50/MRPL44/MRPS10/MRPL14	11
BP	GO:0043039	tRNA aminoacylation	6/161	48/18670	3.40708361831767e-06	7.70407713694219e-05	6.19859046349075e-05	DARS2/AIMP2/PARS2/AARS2/FARSA/MARS2	6
BP	GO:0043903	regulation of symbiosis, encompassing mutualism through parasitism	11/161	222/18670	3.66602829597449e-06	8.16769539470787e-05	6.57161109402238e-05	ZC3H12A/APOBEC3H/RRP1B/OASL/OAS1/OAS3/POLR2D/EIF2AK2/PPIH/TRIM21/IFIT5	11
BP	GO:0032647	regulation of interferon-alpha production	5/161	28/18670	3.75130589198768e-06	8.23656293675556e-05	6.6270209350446e-05	DDX58/IFIH1/TLR7/TLR8/TLR3	5
BP	GO:0043038	amino acid activation	6/161	49/18670	3.85497828152347e-06	8.34327442358294e-05	6.7128794736905e-05	DARS2/AIMP2/PARS2/AARS2/FARSA/MARS2	6
BP	GO:0000288	nuclear-transcribed mRNA catabolic process, deadenylation-dependent decay	7/161	77/18670	4.50991767041779e-06	9.4896184315041e-05	7.63521149465468e-05	CNOT11/EXOSC4/LSM3/EXOSC5/POLR2D/CNOT6/NANOS1	7
BP	GO:0032481	positive regulation of type I interferon production	7/161	77/18670	4.50991767041779e-06	9.4896184315041e-05	7.63521149465468e-05	DDX58/IFIH1/ZCCHC3/TLR7/TLR8/TLR3/DHX33	7
BP	GO:0032607	interferon-alpha production	5/161	30/18670	5.3641674366782e-06	0.000109820454953614	8.83599700095783e-05	DDX58/IFIH1/TLR7/TLR8/TLR3	5
BP	GO:0032728	positive regulation of interferon-beta production	5/161	30/18670	5.3641674366782e-06	0.000109820454953614	8.83599700095783e-05	DDX58/IFIH1/TLR7/TLR8/TLR3	5
BP	GO:1903900	regulation of viral life cycle	9/161	149/18670	5.86986530832881e-06	0.000118571279228242	9.54007582743124e-05	ZC3H12A/APOBEC3H/OASL/OAS1/OAS3/EIF2AK2/PPIH/TRIM21/IFIT5	9
BP	GO:0006304	DNA modification	8/161	116/18670	7.41611202208394e-06	0.000147834338334963	0.000118945397805723	APOBEC3H/TDRD5/EXOSC4/TDRKH/DNMT3B/EXOSC5/EZH2/BRCA1	8
BP	GO:0098586	cellular response to virus	6/161	56/18670	8.51624388808726e-06	0.000167559863512366	0.000134816273717089	ZC3H12A/RRP1B/DDX58/IFIH1/ZCCHC3/DDX60	6
BP	GO:0061013	regulation of mRNA catabolic process	10/161	199/18670	9.07653544475325e-06	0.000176294246138477	0.000141843833266184	ZC3H12D/ZC3H12A/EXOSC4/IGF2BP1/IGF2BP2/IGF2BP3/EXOSC5/RBM38/MEX3D/NANOS1	10
BP	GO:0019079	viral genome replication	8/161	122/18670	1.07602546870352e-05	0.000206351719631117	0.000166027647269643	ZC3H12A/APOBEC3H/OASL/OAS1/OAS3/EIF2AK2/PPIH/IFIT5	8
BP	GO:0043900	regulation of multi-organism process	14/161	405/18670	1.14238101472894e-05	0.000212036541718016	0.000170601573951338	ZC3H12A/APOBEC3H/RRP1B/OASL/OAS1/OAS3/DDX58/ZCCHC3/POLR2D/EIF2AK2/PPIH/DDX60/TRIM21/IFIT5	14
BP	GO:0000963	mitochondrial RNA processing	4/161	17/18670	1.16165234076537e-05	0.000212036541718016	0.000170601573951338	TRMT5/TRMT10C/TRMT10A/FASTKD5	4
BP	GO:0016246	RNA interference	4/161	17/18670	1.16165234076537e-05	0.000212036541718016	0.000170601573951338	HENMT1/CLP1/MRPL44/TERT	4
BP	GO:0071360	cellular response to exogenous dsRNA	4/161	17/18670	1.16165234076537e-05	0.000212036541718016	0.000170601573951338	DDX58/IFIH1/ZCCHC3/TLR3	4
BP	GO:0032479	regulation of type I interferon production	8/161	126/18670	1.36325036486829e-05	0.000245871940806602	0.000197825052947053	DDX58/IFIH1/ZCCHC3/TLR7/TLR8/TLR3/DHX33/TRIM21	8
BP	GO:0032606	type I interferon production	8/161	128/18670	1.52949110457697e-05	0.000272609296874601	0.000219337547876177	DDX58/IFIH1/ZCCHC3/TLR7/TLR8/TLR3/DHX33/TRIM21	8
BP	GO:0043488	regulation of mRNA stability	9/161	177/18670	2.34374613820459e-05	0.000412880860393018	0.000332198045047847	ZC3H12D/ZC3H12A/EXOSC4/IGF2BP1/IGF2BP2/IGF2BP3/EXOSC5/RBM38/MEX3D	9
BP	GO:0006611	protein export from nucleus	9/161	179/18670	2.56150167167461e-05	0.000446054601446786	0.00035888916343608	GLE1/UHMK1/SLBP/BARD1/CPSF3/POLR2D/UPF3B/NCBP1/THOC6	9
BP	GO:0032984	protein-containing complex disassembly	12/161	329/18670	2.92781291841916e-05	0.000501423650652907	0.000403438309853095	GLE1/EIF5AL1/MRPL47/MRPS17/MRPS12/MRPL15/MRPS35/MRPL50/MRPL44/MRPS10/MRPL14/MTIF2	12
BP	GO:0090503	RNA phosphodiester bond hydrolysis, exonucleolytic	5/161	42/18670	2.94565708964414e-05	0.000501423650652907	0.000403438309853095	ZC3H12A/EXOSC4/EXOSC5/ERI1/CNOT6	5
BP	GO:0043487	regulation of RNA stability	9/161	183/18670	3.0489011546701e-05	0.000513231694369467	0.000412938893229003	ZC3H12D/ZC3H12A/EXOSC4/IGF2BP1/IGF2BP2/IGF2BP3/EXOSC5/RBM38/MEX3D	9
BP	GO:0006379	mRNA cleavage	4/161	22/18670	3.45227926713104e-05	0.000556404584011014	0.00044767518380042	CPSF3/CSTF2/CSTF2T/NCBP1	4
BP	GO:0016556	mRNA modification	4/161	22/18670	3.45227926713104e-05	0.000556404584011014	0.00044767518380042	TRMT10C/TRMT6/PUS7/TRUB1	4
BP	GO:0032069	regulation of nuclease activity	4/161	22/18670	3.45227926713104e-05	0.000556404584011014	0.00044767518380042	OASL/OAS1/OAS2/OAS3	4
BP	GO:0071359	cellular response to dsRNA	4/161	22/18670	3.45227926713104e-05	0.000556404584011014	0.00044767518380042	DDX58/IFIH1/ZCCHC3/TLR3	4
BP	GO:0051168	nuclear export	9/161	194/18670	4.81246525795765e-05	0.000767461564821667	0.000617488617032128	GLE1/UHMK1/SLBP/BARD1/CPSF3/POLR2D/UPF3B/NCBP1/THOC6	9
BP	GO:0006406	mRNA export from nucleus	7/161	111/18670	4.98659467456451e-05	0.000778834116697447	0.000626638809891015	GLE1/SLBP/CPSF3/POLR2D/UPF3B/NCBP1/THOC6	7
BP	GO:0071427	mRNA-containing ribonucleoprotein complex export from nucleus	7/161	111/18670	4.98659467456451e-05	0.000778834116697447	0.000626638809891015	GLE1/SLBP/CPSF3/POLR2D/UPF3B/NCBP1/THOC6	7
BP	GO:0032648	regulation of interferon-beta production	5/161	48/18670	5.68730734786915e-05	0.000870330366870884	0.000700255386372405	DDX58/IFIH1/TLR7/TLR8/TLR3	5
BP	GO:0043628	ncRNA 3'-end processing	5/161	48/18670	5.68730734786915e-05	0.000870330366870884	0.000700255386372405	TRMT10C/EXOSC4/EXOSC5/INTS7/ERI1	5
BP	GO:1903313	positive regulation of mRNA metabolic process	6/161	78/18670	5.76325874868854e-05	0.000873133700426314	0.00070251090852435	ZC3H12D/ZC3H12A/RBMXL1/MEX3D/NCBP1/NANOS1	6
BP	GO:0006446	regulation of translational initiation	6/161	79/18670	6.19290928488682e-05	0.000928936392733023	0.000747408957988425	GLE1/UHMK1/POLR2D/EIF2AK2/NCBP1/MTIF2	6
BP	GO:0032608	interferon-beta production	5/161	50/18670	6.9403216898139e-05	0.00103084189804589	0.000829400672528844	DDX58/IFIH1/TLR7/TLR8/TLR3	5
BP	GO:0031050	dsRNA processing	5/161	51/18670	7.6415018415871e-05	0.00111316108557735	0.000895633515441079	ZC3H12A/HENMT1/MRPL44/SNIP1/TERT	5
BP	GO:0070918	production of small RNA involved in gene silencing by RNA	5/161	51/18670	7.6415018415871e-05	0.00111316108557735	0.000895633515441079	ZC3H12A/HENMT1/MRPL44/SNIP1/TERT	5
BP	GO:0000460	maturation of 5.8S rRNA	4/161	27/18670	8.00901598257648e-05	0.00114468483147202	0.000920997071283372	EXOSC4/ABT1/ERI1/UTP20	4
BP	GO:0039528	cytoplasmic pattern recognition receptor signaling pathway in response to virus	4/161	27/18670	8.00901598257648e-05	0.00114468483147202	0.000920997071283372	DDX58/IFIH1/ZCCHC3/DDX60	4
BP	GO:0017148	negative regulation of translation	9/161	209/18670	8.547179547033e-05	0.00121018476764065	0.00097369738469889	ZC3H12D/ZC3H12A/PUS7/IGF2BP1/IGF2BP2/IGF2BP3/EIF2AK2/MEX3D/NANOS1	9
BP	GO:0030422	production of siRNA involved in RNA interference	3/161	11/18670	9.87115040336977e-05	0.00137199934505552	0.00110389108325468	HENMT1/MRPL44/TERT	3
BP	GO:0045351	type I interferon biosynthetic process	3/161	11/18670	9.87115040336977e-05	0.00137199934505552	0.00110389108325468	TLR7/TLR8/TLR3	3
BP	GO:0071426	ribonucleoprotein complex export from nucleus	7/161	127/18670	0.000116950146711928	0.00161072247516883	0.00129596430519055	GLE1/SLBP/CPSF3/POLR2D/UPF3B/NCBP1/THOC6	7
BP	GO:0043901	negative regulation of multi-organism process	8/161	171/18670	0.000120229691285629	0.00164097281349305	0.00132030329548372	ZC3H12A/APOBEC3H/OASL/OAS1/OAS3/EIF2AK2/TRIM21/IFIT5	8
BP	GO:0071166	ribonucleoprotein complex localization	7/161	128/18670	0.000122831028114103	0.00166150899636487	0.00133682641500123	GLE1/SLBP/CPSF3/POLR2D/UPF3B/NCBP1/THOC6	7
BP	GO:0098789	pre-mRNA cleavage required for polyadenylation	3/161	12/18670	0.000130782408367354	0.00175341016527913	0.00141076878331995	CSTF2/CSTF2T/NCBP1	3
BP	GO:0034661	ncRNA catabolic process	4/161	31/18670	0.000139788443123282	0.00185771483624362	0.00149469083228772	ZC3H12A/EXOSC4/EXOSC5/POP1	4
BP	GO:0044728	DNA methylation or demethylation	6/161	94/18670	0.000163128226247578	0.00212960315685587	0.00171344829295751	APOBEC3H/TDRD5/TDRKH/DNMT3B/EZH2/BRCA1	6
BP	GO:0045006	DNA deamination	3/161	13/18670	0.000168941593500123	0.00212960315685587	0.00171344829295751	APOBEC3H/EXOSC4/EXOSC5	3
BP	GO:0045078	positive regulation of interferon-gamma biosynthetic process	3/161	13/18670	0.000168941593500123	0.00212960315685587	0.00171344829295751	TLR7/TLR8/TLR3	3
BP	GO:0090646	mitochondrial tRNA processing	3/161	13/18670	0.000168941593500123	0.00212960315685587	0.00171344829295751	TRMT5/TRMT10C/TRMT10A	3
BP	GO:0098787	mRNA cleavage involved in mRNA processing	3/161	13/18670	0.000168941593500123	0.00212960315685587	0.00171344829295751	CSTF2/CSTF2T/NCBP1	3
BP	GO:0034249	negative regulation of cellular amide metabolic process	9/161	229/18670	0.000170735556795669	0.00212960315685587	0.00171344829295751	ZC3H12D/ZC3H12A/PUS7/IGF2BP1/IGF2BP2/IGF2BP3/EIF2AK2/MEX3D/NANOS1	9
BP	GO:0006405	RNA export from nucleus	7/161	135/18670	0.000171073495272676	0.00212960315685587	0.00171344829295751	GLE1/SLBP/CPSF3/POLR2D/UPF3B/NCBP1/THOC6	7
BP	GO:0060337	type I interferon signaling pathway	6/161	95/18670	0.000172898474120971	0.00212960315685587	0.00171344829295751	OASL/OAS1/OAS2/OAS3/IFIT2/IFIT3	6
BP	GO:0071357	cellular response to type I interferon	6/161	95/18670	0.000172898474120971	0.00212960315685587	0.00171344829295751	OASL/OAS1/OAS2/OAS3/IFIT2/IFIT3	6
BP	GO:0043928	exonucleolytic nuclear-transcribed mRNA catabolic process involved in deadenylation-dependent decay	4/161	33/18670	0.000179371860088181	0.00219151909704511	0.00176326497438127	EXOSC4/LSM3/EXOSC5/CNOT6	4
BP	GO:0009452	7-methylguanosine RNA capping	4/161	34/18670	0.000201929913235886	0.00242796681390768	0.00195350743130456	POLR2D/NCBP1/TGS1/RNGTT	4
BP	GO:0036260	RNA capping	4/161	34/18670	0.000201929913235886	0.00242796681390768	0.00195350743130456	POLR2D/NCBP1/TGS1/RNGTT	4
BP	GO:0042255	ribosome assembly	5/161	63/18670	0.000210402366635178	0.00250991799568735	0.0020194441820434	MRTO4/ABT1/NIP7/RPL3L/DDX28	5
BP	GO:0043144	snoRNA processing	3/161	14/18670	0.000213656898771963	0.00252882970030878	0.00203466026955537	EXOSC4/RNF113A/EXOSC5	3
BP	GO:0034340	response to type I interferon	6/161	99/18670	0.000216699739147467	0.00254496205277839	0.00204764013001033	OASL/OAS1/OAS2/OAS3/IFIT2/IFIT3	6
BP	GO:0000291	nuclear-transcribed mRNA catabolic process, exonucleolytic	4/161	35/18670	0.000226462571116158	0.00263915996339215	0.00212343042390697	EXOSC4/LSM3/EXOSC5/CNOT6	4
BP	GO:0006388	tRNA splicing, via endonucleolytic cleavage and ligation	3/161	15/18670	0.000265382938816538	0.00306912330005385	0.00246937278545239	TSEN15/CLP1/CSTF2	3
BP	GO:0000394	RNA splicing, via endonucleolytic cleavage and ligation	3/161	16/18670	0.000324561333722286	0.00372507894385805	0.00299714533054551	TSEN15/CLP1/CSTF2	3
BP	GO:0045072	regulation of interferon-gamma biosynthetic process	3/161	17/18670	0.000391620935932563	0.00441644062049899	0.00355340506412217	TLR7/TLR8/TLR3	3
BP	GO:0006305	DNA alkylation	5/161	72/18670	0.000393544213707831	0.00441644062049899	0.00355340506412217	TDRD5/TDRKH/DNMT3B/EZH2/BRCA1	5
BP	GO:0006306	DNA methylation	5/161	72/18670	0.000393544213707831	0.00441644062049899	0.00355340506412217	TDRD5/TDRKH/DNMT3B/EZH2/BRCA1	5
BP	GO:0072401	signal transduction involved in DNA integrity checkpoint	5/161	73/18670	0.000419571389143754	0.00463978579965538	0.00373310540628864	CDC5L/CNOT11/BRCA1/ZNF385A/CNOT6	5
BP	GO:0072422	signal transduction involved in DNA damage checkpoint	5/161	73/18670	0.000419571389143754	0.00463978579965538	0.00373310540628864	CDC5L/CNOT11/BRCA1/ZNF385A/CNOT6	5
BP	GO:0072395	signal transduction involved in cell cycle checkpoint	5/161	74/18670	0.000446876402015248	0.0049059257177761	0.00394723778439098	CDC5L/CNOT11/BRCA1/ZNF385A/CNOT6	5
BP	GO:0042035	regulation of cytokine biosynthetic process	6/161	114/18670	0.000463920378118425	0.00505336965498381	0.00406586907102398	IGF2BP1/IGF2BP2/IGF2BP3/TLR7/TLR8/TLR3	6
BP	GO:0042095	interferon-gamma biosynthetic process	3/161	18/18670	0.000466978053925897	0.00505336965498381	0.00406586907102398	TLR7/TLR8/TLR3	3
BP	GO:0016074	snoRNA metabolic process	3/161	19/18670	0.0005510366727169	0.0059207131855752	0.00476372129157275	EXOSC4/RNF113A/EXOSC5	3
BP	GO:0039529	RIG-I signaling pathway	3/161	20/18670	0.000644188671217968	0.00687285800630438	0.00552980341935069	DDX58/ZCCHC3/DDX60	3
BP	GO:0043330	response to exogenous dsRNA	4/161	46/18670	0.000655707194733818	0.00694682797217996	0.00558931859773104	DDX58/IFIH1/ZCCHC3/TLR3	4
BP	GO:0042089	cytokine biosynthetic process	6/161	123/18670	0.000693748669789227	0.00729881413007416	0.00587252163461933	IGF2BP1/IGF2BP2/IGF2BP3/TLR7/TLR8/TLR3	6
BP	GO:0042107	cytokine metabolic process	6/161	124/18670	0.000723905445818361	0.00756356379596426	0.00608553543562731	IGF2BP1/IGF2BP2/IGF2BP3/TLR7/TLR8/TLR3	6
BP	GO:0035455	response to interferon-alpha	3/161	21/18670	0.000746814036501362	0.00774947441986003	0.00623511646913178	EIF2AK2/IFIT2/IFIT3	3
BP	GO:0044764	multi-organism cellular process	4/161	48/18670	0.000771481475882906	0.00784425795948055	0.00631137795176549	DDX58/IFIH1/ZCCHC3/DDX60	4
BP	GO:0061014	positive regulation of mRNA catabolic process	4/161	48/18670	0.000771481475882906	0.00784425795948055	0.00631137795176549	ZC3H12D/ZC3H12A/MEX3D/NANOS1	4
BP	GO:0072604	interleukin-6 secretion	4/161	48/18670	0.000771481475882906	0.00784425795948055	0.00631137795176549	ZC3H12A/DDX58/IFIH1/TLR8	4
BP	GO:0032757	positive regulation of interleukin-8 production	4/161	49/18670	0.000834466686448158	0.0084281135331264	0.00678113980987345	DDX58/TLR7/TLR8/TLR3	4
BP	GO:0000466	maturation of 5.8S rRNA from tricistronic rRNA transcript (SSU-rRNA, 5.8S rRNA, LSU-rRNA)	3/161	22/18670	0.000859281075000845	0.00850856750736131	0.0068458719287993	ABT1/ERI1/UTP20	3
BP	GO:0000469	cleavage involved in rRNA processing	3/161	22/18670	0.000859281075000845	0.00850856750736131	0.0068458719287993	ABT1/ERI1/UTP20	3
BP	GO:0045943	positive regulation of transcription by RNA polymerase I	3/161	22/18670	0.000859281075000845	0.00850856750736131	0.0068458719287993	WDR43/HEATR1/DHX33	3
BP	GO:0043331	response to dsRNA	4/161	53/18670	0.00112290433388843	0.011046753674292	0.00888806027780454	DDX58/IFIH1/ZCCHC3/TLR3	4
BP	GO:0060333	interferon-gamma-mediated signaling pathway	5/161	91/18670	0.00114732175917845	0.0112141449364862	0.00902274089730831	OASL/OAS1/OAS2/OAS3/TRIM21	5
BP	GO:0006413	translational initiation	7/161	193/18670	0.0014469413024884	0.0140520261107047	0.0113060595700511	GLE1/UHMK1/POLR2D/EIF2AK2/DHX33/NCBP1/MTIF2	7
BP	GO:0032755	positive regulation of interleukin-6 production	5/161	96/18670	0.0014569768641456	0.0140593627336343	0.011311962512106	DDX58/IFIH1/TLR7/TLR8/TLR3	5
BP	GO:0022616	DNA strand elongation	3/161	27/18670	0.00158134042763948	0.0151628528346444	0.0121998148914492	RNASEH1/TERT/RNASEH2A	3
BP	GO:0000077	DNA damage checkpoint	6/161	145/18670	0.00162562356518682	0.0154063930225874	0.0123957638493355	CDC5L/CNOT11/INTS7/BRCA1/ZNF385A/CNOT6	6
BP	GO:0002221	pattern recognition receptor signaling pathway	7/161	197/18670	0.00162707781096632	0.0154063930225874	0.0123957638493355	DDX58/IFIH1/ZCCHC3/TLR7/TLR8/TLR3/DDX60	7
BP	GO:0070198	protein localization to chromosome, telomeric region	3/161	28/18670	0.00175996368269845	0.016561148939678	0.01332486397231	GNL3L/TERT/WRAP53	3
BP	GO:0016073	snRNA metabolic process	5/161	101/18670	0.00182422115934882	0.0170598460272436	0.0137261085284336	EXOSC4/EXOSC5/POLR2D/INTS7/NCBP1	5
BP	GO:0034504	protein localization to nucleus	8/161	262/18670	0.00200553620142019	0.0186113785495795	0.0149744494427049	ZC3H12A/BYSL/TNPO3/BARD1/RANBP6/NXT2/TERT/WRAP53	8
BP	GO:0002753	cytoplasmic pattern recognition receptor signaling pathway	4/161	62/18670	0.00201469708391488	0.0186113785495795	0.0149744494427049	DDX58/IFIH1/ZCCHC3/DDX60	4
BP	GO:0032675	regulation of interleukin-6 production	6/161	152/18670	0.00206371083392431	0.0189486176569414	0.0152457872132973	ZC3H12A/DDX58/IFIH1/TLR7/TLR8/TLR3	6
BP	GO:0000027	ribosomal large subunit assembly	3/161	30/18670	0.00215382193160052	0.0194228584903261	0.0156273546165	MRTO4/RPL3L/DDX28	3
BP	GO:0034472	snRNA 3'-end processing	3/161	30/18670	0.00215382193160052	0.0194228584903261	0.0156273546165	EXOSC4/EXOSC5/INTS7	3
BP	GO:0061157	mRNA destabilization	3/161	30/18670	0.00215382193160052	0.0194228584903261	0.0156273546165	ZC3H12D/ZC3H12A/MEX3D	3
BP	GO:0019058	viral life cycle	9/161	328/18670	0.00221246781540459	0.0198336611854317	0.0159578805994302	ZC3H12A/APOBEC3H/OASL/OAS1/OAS3/EIF2AK2/PPIH/TRIM21/IFIT5	9
BP	GO:0006360	transcription by RNA polymerase I	4/161	64/18670	0.00226437972099396	0.0201796192782697	0.0162362335412446	CD3EAP/WDR43/HEATR1/DHX33	4
BP	GO:0031570	DNA integrity checkpoint	6/161	157/18670	0.00242744363721911	0.0215062988911518	0.0173036610150799	CDC5L/CNOT11/INTS7/BRCA1/ZNF385A/CNOT6	6
BP	GO:0006356	regulation of transcription by RNA polymerase I	3/161	32/18670	0.00259832719100755	0.0224940896821511	0.0180984233815744	WDR43/HEATR1/DHX33	3
BP	GO:0050779	RNA destabilization	3/161	32/18670	0.00259832719100755	0.0224940896821511	0.0180984233815744	ZC3H12D/ZC3H12A/MEX3D	3
BP	GO:1904467	regulation of tumor necrosis factor secretion	3/161	32/18670	0.00259832719100755	0.0224940896821511	0.0180984233815744	ZC3H12A/DDX58/IFIH1	3
BP	GO:2000778	positive regulation of interleukin-6 secretion	3/161	32/18670	0.00259832719100755	0.0224940896821511	0.0180984233815744	DDX58/IFIH1/TLR8	3
BP	GO:0006260	DNA replication	8/161	274/18670	0.00264482231619569	0.0227665102786163	0.0183176091037955	RNASEH1/SLBP/BARD1/PRIM1/BRCA1/RNASEH2A/EXO1/TOP1	8
BP	GO:0032635	interleukin-6 production	6/161	161/18670	0.00275158089651768	0.0235516669956174	0.0189493349876151	ZC3H12A/DDX58/IFIH1/TLR7/TLR8/TLR3	6
BP	GO:0006370	7-methylguanosine mRNA capping	3/161	33/18670	0.0028402227240995	0.0241738057697232	0.0194498989621952	POLR2D/NCBP1/RNGTT	3
BP	GO:0034968	histone lysine methylation	5/161	114/18670	0.00309224170426998	0.0261717663797152	0.0210574295415739	DNMT3B/EZH2/WDR5/BRCA1/SUZ12	5
BP	GO:0034427	nuclear-transcribed mRNA catabolic process, exonucleolytic, 3'-5'	2/161	10/18670	0.00317801341121228	0.0264543424065198	0.0212847861780441	EXOSC4/EXOSC5	2
BP	GO:0039530	MDA-5 signaling pathway	2/161	10/18670	0.00317801341121228	0.0264543424065198	0.0212847861780441	IFIH1/DDX60	2
BP	GO:0072641	type I interferon secretion	2/161	10/18670	0.00317801341121228	0.0264543424065198	0.0212847861780441	DDX58/IFIH1	2
BP	GO:0042273	ribosomal large subunit biogenesis	4/161	71/18670	0.00330540123737168	0.0273643872929951	0.0220169952998355	MRTO4/NIP7/RPL3L/DDX28	4
BP	GO:1990774	tumor necrosis factor secretion	3/161	35/18670	0.00336451752184962	0.0277024132913161	0.0222889661916582	ZC3H12A/DDX58/IFIH1	3
BP	GO:0000154	rRNA modification	3/161	36/18670	0.00364737646921017	0.0296025412714032	0.0238177820338961	TFB2M/MRM1/RPUSD2	3
BP	GO:0016180	snRNA processing	3/161	36/18670	0.00364737646921017	0.0296025412714032	0.0238177820338961	EXOSC4/EXOSC5/INTS7	3
BP	GO:0050688	regulation of defense response to virus	4/161	73/18670	0.00365391103482006	0.0296025412714032	0.0238177820338961	ZC3H12A/DDX58/ZCCHC3/DDX60	4
BP	GO:0032677	regulation of interleukin-8 production	4/161	74/18670	0.00383717015669463	0.0303180757862007	0.0243934908879072	DDX58/TLR7/TLR8/TLR3	4
BP	GO:0000478	endonucleolytic cleavage involved in rRNA processing	2/161	11/18670	0.00386230272391864	0.0303180757862007	0.0243934908879072	ABT1/UTP20	2
BP	GO:0000479	endonucleolytic cleavage of tricistronic rRNA transcript (SSU-rRNA, 5.8S rRNA, LSU-rRNA)	2/161	11/18670	0.00386230272391864	0.0303180757862007	0.0243934908879072	ABT1/UTP20	2
BP	GO:0002730	regulation of dendritic cell cytokine production	2/161	11/18670	0.00386230272391864	0.0303180757862007	0.0243934908879072	DDX58/TLR3	2
BP	GO:0035457	cellular response to interferon-alpha	2/161	11/18670	0.00386230272391864	0.0303180757862007	0.0243934908879072	IFIT2/IFIT3	2
BP	GO:0051573	negative regulation of histone H3-K9 methylation	2/161	11/18670	0.00386230272391864	0.0303180757862007	0.0243934908879072	DNMT3B/BRCA1	2
BP	GO:0002371	dendritic cell cytokine production	2/161	12/18670	0.00460860678702889	0.0349101964117439	0.0280882455756814	DDX58/TLR3	2
BP	GO:0016554	cytidine to uridine editing	2/161	12/18670	0.00460860678702889	0.0349101964117439	0.0280882455756814	APOBEC3H/RBM47	2
BP	GO:0031126	snoRNA 3'-end processing	2/161	12/18670	0.00460860678702889	0.0349101964117439	0.0280882455756814	EXOSC4/EXOSC5	2
BP	GO:0045416	positive regulation of interleukin-8 biosynthetic process	2/161	12/18670	0.00460860678702889	0.0349101964117439	0.0280882455756814	TLR7/TLR8	2
BP	GO:0090085	regulation of protein deubiquitination	2/161	12/18670	0.00460860678702889	0.0349101964117439	0.0280882455756814	ZC3H12A/TRIM21	2
BP	GO:1904816	positive regulation of protein localization to chromosome, telomeric region	2/161	12/18670	0.00460860678702889	0.0349101964117439	0.0280882455756814	GNL3L/WRAP53	2
BP	GO:2000232	regulation of rRNA processing	2/161	12/18670	0.00460860678702889	0.0349101964117439	0.0280882455756814	WDR43/HEATR1	2
BP	GO:0071346	cellular response to interferon-gamma	6/161	180/18670	0.00475195924640309	0.0358170062602024	0.0288178518320753	OASL/OAS1/OAS2/OAS3/TLR3/TRIM21	6
BP	GO:0045727	positive regulation of translation	5/161	127/18670	0.00489891411287072	0.0367418558465304	0.0295619726039828	TRMT10C/EIF5AL1/UHMK1/POLR2D/UPF3B	5
BP	GO:0018022	peptidyl-lysine methylation	5/161	129/18670	0.0052315788414529	0.0390435563783307	0.0314138879875678	DNMT3B/EZH2/WDR5/BRCA1/SUZ12	5
BP	GO:0070317	negative regulation of G0 to G1 transition	3/161	41/18670	0.00527718933253362	0.03919089136661	0.0315324316154486	EZH2/BRCA1/SUZ12	3
BP	GO:0008298	intracellular mRNA localization	2/161	13/18670	0.00541581864039776	0.0394469482702048	0.0317384513440314	MEX3D/ZNF385A	2
BP	GO:0071027	nuclear RNA surveillance	2/161	13/18670	0.00541581864039776	0.0394469482702048	0.0317384513440314	EXOSC4/EXOSC5	2
BP	GO:0071028	nuclear mRNA surveillance	2/161	13/18670	0.00541581864039776	0.0394469482702048	0.0317384513440314	EXOSC4/EXOSC5	2
BP	GO:1900225	regulation of NLRP3 inflammasome complex assembly	2/161	13/18670	0.00541581864039776	0.0394469482702048	0.0317384513440314	EIF2AK2/DHX33	2
BP	GO:0032637	interleukin-8 production	4/161	82/18670	0.00553179036396305	0.0397187791535736	0.0319571625915152	DDX58/TLR7/TLR8/TLR3	4
BP	GO:0034502	protein localization to chromosome	4/161	82/18670	0.00553179036396305	0.0397187791535736	0.0319571625915152	GNL3L/EZH2/TERT/WRAP53	4
BP	GO:0071158	positive regulation of cell cycle arrest	4/161	82/18670	0.00553179036396305	0.0397187791535736	0.0319571625915152	CNOT11/BRCA1/ZNF385A/CNOT6	4
BP	GO:0043902	positive regulation of multi-organism process	6/161	188/18670	0.00585447295570544	0.0418373892825177	0.0336617660511763	RRP1B/ZCCHC3/POLR2D/PPIH/DDX60/TRIM21	6
BP	GO:0042770	signal transduction in response to DNA damage	5/161	133/18670	0.00594437391218378	0.04228040599511	0.0340182109726159	CDC5L/CNOT11/BRCA1/ZNF385A/CNOT6	5
BP	GO:0044546	NLRP3 inflammasome complex assembly	2/161	14/18670	0.00628284559733539	0.0436628948622162	0.0351305417755403	EIF2AK2/DHX33	2
BP	GO:0080009	mRNA methylation	2/161	14/18670	0.00628284559733539	0.0436628948622162	0.0351305417755403	TRMT10C/TRMT6	2
BP	GO:0090069	regulation of ribosome biogenesis	2/161	14/18670	0.00628284559733539	0.0436628948622162	0.0351305417755403	WDR43/HEATR1	2
BP	GO:1902570	protein localization to nucleolus	2/161	14/18670	0.00628284559733539	0.0436628948622162	0.0351305417755403	BYSL/TERT	2
BP	GO:1904814	regulation of protein localization to chromosome, telomeric region	2/161	14/18670	0.00628284559733539	0.0436628948622162	0.0351305417755403	GNL3L/WRAP53	2
BP	GO:0006378	mRNA polyadenylation	3/161	44/18670	0.00643422277353875	0.0445107191868091	0.0358126891216432	CLP1/CPSF3/CSTF2	3
BP	GO:0050684	regulation of mRNA processing	5/161	137/18670	0.0067229977155193	0.0462970069955079	0.0372499107874227	MBNL3/BARD1/RBMXL1/RBM15/NCBP1	5
BP	GO:0070316	regulation of G0 to G1 transition	3/161	45/18670	0.00685075986098841	0.0469633537981785	0.037786043910572	EZH2/BRCA1/SUZ12	3
BP	GO:0001819	positive regulation of cytokine production	10/161	464/18670	0.00707713578323251	0.0482966698720597	0.03885881098617	DDX58/IFIH1/ZCCHC3/EIF2AK2/TLR7/TLR8/TLR3/BRCA1/DHX33/DDX60	10
BP	GO:0016571	histone methylation	5/161	139/18670	0.00713793557844955	0.0484931497818433	0.0390168959161887	DNMT3B/EZH2/WDR5/BRCA1/SUZ12	5
BP	GO:0006390	mitochondrial transcription	2/161	15/18670	0.00720860908326137	0.0485379678272932	0.0390529558756335	TFAM/TFB2M	2
BP	GO:0071025	RNA surveillance	2/161	15/18670	0.00720860908326137	0.0485379678272932	0.0390529558756335	EXOSC4/EXOSC5	2
BP	GO:0035196	production of miRNAs involved in gene silencing by miRNA	3/161	46/18670	0.00728297283770384	0.048606624885997	0.0391081963647626	ZC3H12A/MRPL44/SNIP1	3
BP	GO:0043631	RNA polyadenylation	3/161	46/18670	0.00728297283770384	0.048606624885997	0.0391081963647626	CLP1/CPSF3/CSTF2	3
CC	GO:0035770	ribonucleoprotein granule	18/165	223/19717	5.21004351813282e-13	9.84698224927103e-11	6.41657991180569e-11	ZC3H12D/ZC3H12A/HENMT1/APOBEC3H/UHMK1/TDRD5/NUFIP2/TDRKH/LSM3/IGF2BP1/BARD1/POLR2D/DDX28/FASTKD5/PABPC3/MEX3A/TRIM21/TOP1	18
CC	GO:0030684	preribosome	12/165	76/19717	1.53812767416535e-12	1.45353065208625e-10	9.47162830933397e-11	WDR3/NOL10/BYSL/RRP1B/MRTO4/WDR36/BMS1/HEATR1/NIP7/UTP3/UTP20/SRFBP1	12
CC	GO:0036464	cytoplasmic ribonucleoprotein granule	16/165	212/19717	3.0063584765132e-11	1.89400584020332e-09	1.23418926930542e-09	ZC3H12D/ZC3H12A/HENMT1/APOBEC3H/UHMK1/TDRD5/NUFIP2/TDRKH/LSM3/IGF2BP1/BARD1/POLR2D/PABPC3/MEX3A/TRIM21/TOP1	16
CC	GO:0005759	mitochondrial matrix	20/165	469/19717	2.59094519016585e-09	1.22422160235336e-07	7.97738387498432e-08	TRMT5/DARS2/TRMT10C/MRPL47/MRPS17/MRPS12/MRPL15/MRPS35/MRPL50/PARS2/MRPL44/MRPS10/TFAM/DDX28/TFB2M/MRM1/FASTKD5/MRPL14/TERT/MARS2	20
CC	GO:0000313	organellar ribosome	9/165	87/19717	4.74550404239855e-08	1.49483377335554e-06	9.74077145544965e-07	MRPL47/MRPS17/MRPS12/MRPL15/MRPS35/MRPL50/MRPL44/MRPS10/MRPL14	9
CC	GO:0005761	mitochondrial ribosome	9/165	87/19717	4.74550404239855e-08	1.49483377335554e-06	9.74077145544965e-07	MRPL47/MRPS17/MRPS12/MRPL15/MRPS35/MRPL50/MRPL44/MRPS10/MRPL14	9
CC	GO:0030677	ribonuclease P complex	5/165	14/19717	7.27485641266892e-08	1.72259169575945e-06	1.12249082931693e-06	RPP25/TRMT10C/POP7/POP1/RPP40	5
CC	GO:0005840	ribosome	14/165	272/19717	7.291393421204e-08	1.72259169575945e-06	1.12249082931693e-06	MRPL47/MRPS17/MRPS12/MRPL15/NUFIP2/MRPS35/MRPL50/NUFIP1/MRPL44/EIF2AK2/MRPS10/RPL3L/MRPL14/RPL39L	14
CC	GO:0030686	90S preribosome	6/165	31/19717	1.94118752488962e-07	3.66884442204138e-06	2.39072568854826e-06	WDR3/WDR36/BMS1/HEATR1/UTP20/SRFBP1	6
CC	GO:1902555	endoribonuclease complex	6/165	31/19717	1.94118752488962e-07	3.66884442204138e-06	2.39072568854826e-06	RPP25/TRMT10C/CLP1/POP7/POP1/RPP40	6
CC	GO:1905348	endonuclease complex	6/165	32/19717	2.37267747713788e-07	4.0766913016278e-06	2.6564905724893e-06	RPP25/TRMT10C/CLP1/POP7/POP1/RPP40	6
CC	GO:0044452	nucleolar part	11/165	178/19717	3.14611047000193e-07	4.95512399025303e-06	3.22890285079145e-06	WDR3/CD3EAP/WDR43/RRP1B/WDR36/NUFIP1/HEATR1/POP1/YBX2/RPP40/TOP1	11
CC	GO:0000932	P-body	8/165	84/19717	5.15497351663328e-07	7.49453842033608e-06	4.88365912102101e-06	ZC3H12D/ZC3H12A/APOBEC3H/LSM3/POLR2D/MEX3A/TRIM21/TOP1	8
CC	GO:0044391	ribosomal subunit	11/165	190/19717	6.03734088870442e-07	8.15041019975097e-06	5.31104424043923e-06	MRPL47/MRPS17/MRPS12/MRPL15/MRPS35/MRPL50/MRPL44/MRPS10/RPL3L/MRPL14/RPL39L	11
CC	GO:0032040	small-subunit processome	6/165	38/19717	6.93440166227788e-07	8.73734609447013e-06	5.69350873323868e-06	WDR3/NOL10/WDR36/HEATR1/UTP3/UTP20	6
CC	GO:0030681	multimeric ribonuclease P complex	4/165	10/19717	9.54876414030682e-07	1.12794776407374e-05	7.35003555536775e-06	RPP25/POP7/POP1/RPP40	4
CC	GO:0009295	nucleoid	6/165	43/19717	1.4793044997535e-06	1.55326972474118e-05	1.01215571035766e-05	TRMT10C/TFAM/DDX28/TFB2M/FASTKD5/TERT	6
CC	GO:0042645	mitochondrial nucleoid	6/165	43/19717	1.4793044997535e-06	1.55326972474118e-05	1.01215571035766e-05	TRMT10C/TFAM/DDX28/TFB2M/FASTKD5/TERT	6
CC	GO:0005849	mRNA cleavage factor complex	4/165	20/19717	2.06358802034711e-05	0.000205272703076633	0.000133761661152693	CLP1/CPSF3/CSTF2/CSTF2T	4
CC	GO:0046540	U4/U6 x U5 tri-snRNP complex	5/165	42/19717	2.55786085011256e-05	0.00023020747651013	0.000150009884442691	LSM3/SNRPF/PPIH/TXNL4B/PRPF4	5
CC	GO:0097526	spliceosomal tri-snRNP complex	5/165	42/19717	2.55786085011256e-05	0.00023020747651013	0.000150009884442691	LSM3/SNRPF/PPIH/TXNL4B/PRPF4	5
CC	GO:0034708	methyltransferase complex	7/165	113/19717	4.64483478073372e-05	0.00039903353343576	0.000260021851361648	TRMT6/WDR4/EZH2/SNRPF/WDR5/RBM15/SUZ12	7
CC	GO:0071005	U2-type precatalytic spliceosome	5/165	50/19717	6.03627053546005e-05	0.000496023970087804	0.000323223639656213	LSM3/RNF113A/SNRPF/SNIP1/PRPF4	5
CC	GO:0071011	precatalytic spliceosome	5/165	51/19717	6.64744097663289e-05	0.00052348597690984	0.000341118681695635	LSM3/RNF113A/SNRPF/SNIP1/PRPF4	5
CC	GO:0015934	large ribosomal subunit	7/165	121/19717	7.1814206728179e-05	0.000539444778749004	0.0003515179009392	MRPL47/MRPL15/MRPL50/MRPL44/RPL3L/MRPL14/RPL39L	7
CC	GO:0098798	mitochondrial protein complex	10/165	262/19717	7.43039597767896e-05	0.000539444778749004	0.0003515179009392	TRMT10C/MRPL47/MRPS17/MRPS12/MRPL15/MRPS35/MRPL50/MRPL44/MRPS10/MRPL14	10
CC	GO:0000314	organellar small ribosomal subunit	4/165	28/19717	8.27719501784185e-05	0.000539444778749004	0.0003515179009392	MRPS17/MRPS12/MRPS35/MRPS10	4
CC	GO:0005732	small nucleolar ribonucleoprotein complex	4/165	28/19717	8.27719501784185e-05	0.000539444778749004	0.0003515179009392	RPP25/POP7/SNRPF/POP1	4
CC	GO:0005763	mitochondrial small ribosomal subunit	4/165	28/19717	8.27719501784185e-05	0.000539444778749004	0.0003515179009392	MRPS17/MRPS12/MRPS35/MRPS10	4
CC	GO:0005684	U2-type spliceosomal complex	6/165	90/19717	0.000109268747688807	0.000672105050313591	0.000437963190680536	CDC5L/LSM3/RNF113A/SNRPF/SNIP1/PRPF4	6
CC	GO:0000315	organellar large ribosomal subunit	5/165	57/19717	0.000113795564074259	0.000672105050313591	0.000437963190680536	MRPL47/MRPL15/MRPL50/MRPL44/MRPL14	5
CC	GO:0005762	mitochondrial large ribosomal subunit	5/165	57/19717	0.000113795564074259	0.000672105050313591	0.000437963190680536	MRPL47/MRPL15/MRPL50/MRPL44/MRPL14	5
CC	GO:0005681	spliceosomal complex	8/165	185/19717	0.000169182360077352	0.00096895351680665	0.000631398281628393	CDC5L/LSM3/RNF113A/RBMXL1/SNRPF/PPIH/SNIP1/PRPF4	8
CC	GO:0030688	preribosome, small subunit precursor	3/165	14/19717	0.000195741096350521	0.00105700192029281	0.000688773181143187	BYSL/RRP1B/UTP20	3
CC	GO:0036020	endolysosome membrane	3/165	14/19717	0.000195741096350521	0.00105700192029281	0.000688773181143187	TLR7/TLR8/TLR3	3
CC	GO:0030532	small nuclear ribonucleoprotein complex	6/165	105/19717	0.000254791564363485	0.00133765571290829	0.000871655351769816	LSM3/SNRPF/PPIH/TXNL4B/TGS1/PRPF4	6
CC	GO:0005847	mRNA cleavage and polyadenylation specificity factor complex	3/165	17/19717	0.000358980914720756	0.00183371332114116	0.0011949009110193	CPSF3/CSTF2/CSTF2T	3
CC	GO:0043596	nuclear replication fork	4/165	41/19717	0.000376180358151374	0.00187100230764763	0.00121919949871775	CDC5L/PURB/PRIM1/TOP1	4
CC	GO:0120114	Sm-like protein family complex	6/165	116/19717	0.000435639581154684	0.00211117643174962	0.00137570394048848	LSM3/SNRPF/PPIH/TXNL4B/TGS1/PRPF4	6
CC	GO:0015030	Cajal body	5/165	77/19717	0.000469443575401042	0.00221812089376992	0.00144539206110321	RDM1/ZNF473/TGS1/PRPF4/WRAP53	5
CC	GO:0036019	endolysosome	3/165	20/19717	0.000590824310218836	0.00253785896889455	0.0016537426864977	TLR7/TLR8/TLR3	3
CC	GO:0043186	P granule	3/165	20/19717	0.000590824310218836	0.00253785896889455	0.0016537426864977	HENMT1/TDRD5/TDRKH	3
CC	GO:0045495	pole plasm	3/165	20/19717	0.000590824310218836	0.00253785896889455	0.0016537426864977	HENMT1/TDRD5/TDRKH	3
CC	GO:0060293	germ plasm	3/165	20/19717	0.000590824310218836	0.00253785896889455	0.0016537426864977	HENMT1/TDRD5/TDRKH	3
CC	GO:0005697	telomerase holoenzyme complex	3/165	21/19717	0.000685074119668246	0.00287731130260663	0.00187493969593415	GNL3L/TERT/WRAP53	3
CC	GO:0001650	fibrillar center	6/165	132/19717	0.000861541578535203	0.00353981213789464	0.00230664450088372	CD3EAP/WDR43/NUFIP1/HEATR1/YBX2/TOP1	6
CC	GO:0030687	preribosome, large subunit precursor	3/165	23/19717	0.000901098809107262	0.00362356755151643	0.00236122196339417	RRP1B/MRTO4/NIP7	3
CC	GO:0043601	nuclear replisome	3/165	24/19717	0.00102352837111562	0.00403014296126774	0.0026261583206256	CDC5L/PURB/PRIM1	3
CC	GO:0030894	replisome	3/165	26/19717	0.00129878388180333	0.00500959497266998	0.00326439772655187	CDC5L/PURB/PRIM1	3
CC	GO:0097525	spliceosomal snRNP complex	5/165	99/19717	0.00146664623971655	0.00554392278612855	0.00361258126414392	LSM3/SNRPF/PPIH/TXNL4B/PRPF4	5
CC	GO:0005657	replication fork	4/165	70/19717	0.00282295044868811	0.0104615222510206	0.00681703204327159	CDC5L/PURB/PRIM1/TOP1	4
CC	GO:0015935	small ribosomal subunit	4/165	72/19717	0.00312687333986712	0.0113649819468247	0.00740575264705371	MRPS17/MRPS12/MRPS35/MRPS10	4
CC	GO:0044445	cytosolic part	7/165	247/19717	0.0048482902457717	0.0172891859707708	0.0112661362215549	NUFIP1/EIF2AK2/RPL3L/DHX33/RPL39L/CTU1/IFIT5	7
CC	GO:0000177	cytoplasmic exosome (RNase complex)	2/165	14/19717	0.00592937948288532	0.0207528281900986	0.0135231461890367	EXOSC4/EXOSC5	2
CC	GO:0016607	nuclear speck	9/165	397/19717	0.00634534764621718	0.0218049219115463	0.0142087210451179	CDC5L/BARD1/RNF113A/POLR2D/PPIH/RBM15/TERT/THOC6/PRPF4	9
CC	GO:0005662	DNA replication factor A complex	2/165	15/19717	0.0068041802283625	0.0229641082707234	0.0149640805774138	CDC5L/PURB	2
CC	GO:0032993	protein-DNA complex	6/165	202/19717	0.00715465153890915	0.0237233182605935	0.0154588038790835	CDC5L/PURB/PRIM1/SUZ12/TERT/TOP1	6
CC	GO:0035098	ESC/E(Z) complex	2/165	16/19717	0.0077337123153449	0.0252012349586239	0.0164218573665219	EZH2/SUZ12	2
CC	GO:0000176	nuclear exosome (RNase complex)	2/165	17/19717	0.00871700983542812	0.0274585809815986	0.0178928096621946	EXOSC4/EXOSC5	2
CC	GO:0030014	CCR4-NOT complex	2/165	17/19717	0.00871700983542812	0.0274585809815986	0.0178928096621946	CNOT11/CNOT6	2
CC	GO:0022626	cytosolic ribosome	4/165	112/19717	0.0146074550206728	0.0445291774017283	0.0290165065775673	NUFIP1/EIF2AK2/RPL3L/RPL39L	4
CC	GO:0030880	RNA polymerase complex	4/165	112/19717	0.0146074550206728	0.0445291774017283	0.0290165065775673	CD3EAP/POLR2D/PRIM1/TERT	4
MF	GO:0140098	catalytic activity, acting on RNA	47/166	386/17697	3.07750007157043e-39	6.67817515530783e-37	4.66484221374886e-37	DBR1/METTL2A/ZC3H12A/TRMT5/RPP25/CD3EAP/RNASEH1/DARS2/HENMT1/TRMT10C/TRMT10A/TSEN15/EXOSC4/TRMT6/DDX58/IFIH1/WDR4/POP7/RNASE6/RNASE7/EXOSC5/PARS2/HELZ2/CPSF3/POLR2D/MRPL44/AARS2/ERI1/PRIM1/DDX28/TFB2M/MRM1/TRMT2B/DHX33/DQX1/DDX60/FARSA/TERT/TGS1/POP1/TRMT12/LCMT2/RNASEH2A/RPP40/CNOT6/EXO1/MARS2	47
MF	GO:0003725	double-stranded RNA binding	17/166	75/17697	2.71380882148741e-19	2.94448257131384e-17	2.05678142260098e-17	OASL/OAS1/OAS2/OAS3/DDX58/IFIH1/SIDT1/STRBP/MRPL44/EIF2AK2/YRDC/TLR7/TLR8/TLR3/DHX33/DDX60/ZFR2	17
MF	GO:0004540	ribonuclease activity	19/166	114/17697	9.76528125217114e-19	7.06355343907046e-17	4.93403684320226e-17	DBR1/ZC3H12A/RPP25/RNASEH1/TSEN15/EXOSC4/POP7/RNASE6/RNASE7/EXOSC5/HELZ2/CPSF3/MRPL44/ERI1/POP1/RNASEH2A/RPP40/CNOT6/EXO1	19
MF	GO:0140101	catalytic activity, acting on a tRNA	19/166	122/17697	3.71084891400027e-18	2.01313553584514e-16	1.40621643056852e-16	METTL2A/TRMT5/RPP25/DARS2/TRMT10C/TRMT10A/TSEN15/TRMT6/WDR4/POP7/PARS2/AARS2/TRMT2B/FARSA/POP1/TRMT12/LCMT2/RPP40/MARS2	19
MF	GO:0004518	nuclease activity	21/166	205/17697	3.9414110706406e-16	1.71057240465802e-14	1.19486988246789e-14	DBR1/ZC3H12D/ZC3H12A/RPP25/RNASEH1/TSEN15/EXOSC4/POP7/RNASE6/RNASE7/EXOSC5/HELZ2/CPSF3/MRPL44/ERI1/AEN/POP1/RNASEH2A/RPP40/CNOT6/EXO1	21
MF	GO:0008173	RNA methyltransferase activity	13/166	66/17697	3.59903088539991e-14	1.30164950355297e-12	9.09228855258924e-13	METTL2A/TRMT5/HENMT1/TRMT10C/TRMT10A/TRMT6/WDR4/TFB2M/MRM1/TRMT2B/TGS1/TRMT12/LCMT2	13
MF	GO:0004521	endoribonuclease activity	12/166	64/17697	6.69074500691618e-13	2.07413095214402e-11	1.44882297894125e-11	DBR1/ZC3H12A/RPP25/RNASEH1/TSEN15/POP7/CPSF3/MRPL44/POP1/RNASEH2A/RPP40/EXO1	12
MF	GO:0004519	endonuclease activity	15/166	127/17697	9.51026262898124e-13	2.57965873811116e-11	1.80194449812276e-11	DBR1/ZC3H12D/ZC3H12A/RPP25/RNASEH1/TSEN15/POP7/RNASE6/RNASE7/CPSF3/MRPL44/POP1/RNASEH2A/RPP40/EXO1	15
MF	GO:0008175	tRNA methyltransferase activity	9/166	34/17697	1.93924032741123e-11	3.86425437852494e-10	2.6992608804637e-10	METTL2A/TRMT5/TRMT10C/TRMT10A/TRMT6/WDR4/TRMT2B/TRMT12/LCMT2	9
MF	GO:0016891	endoribonuclease activity, producing 5'-phosphomonoesters	9/166	34/17697	1.93924032741123e-11	3.86425437852494e-10	2.6992608804637e-10	DBR1/RPP25/RNASEH1/POP7/MRPL44/POP1/RNASEH2A/RPP40/EXO1	9
MF	GO:0008168	methyltransferase activity	17/166	215/17697	1.95883862505873e-11	3.86425437852494e-10	2.6992608804637e-10	METTL2A/TRMT5/HENMT1/TRMT10C/TRMT10A/TRMT6/DNMT3B/WDR4/EZH2/TFB2M/MRM1/WDR5/TRMT2B/SUZ12/TGS1/TRMT12/LCMT2	17
MF	GO:0016741	transferase activity, transferring one-carbon groups	17/166	226/17697	4.32598651269473e-11	7.8228256104563e-10	5.46440401603544e-10	METTL2A/TRMT5/HENMT1/TRMT10C/TRMT10A/TRMT6/DNMT3B/WDR4/EZH2/TFB2M/MRM1/WDR5/TRMT2B/SUZ12/TGS1/TRMT12/LCMT2	17
MF	GO:0016893	endonuclease activity, active with either ribo- or deoxyribonucleic acids and producing 5'-phosphomonoesters	9/166	46/17697	3.69987286204058e-10	6.17594162356004e-09	4.3140217986546e-09	DBR1/RPP25/RNASEH1/POP7/MRPL44/POP1/RNASEH2A/RPP40/EXO1	9
MF	GO:0008757	S-adenosylmethionine-dependent methyltransferase activity	13/166	155/17697	2.44809797113501e-09	3.79455185525927e-08	2.65057223942437e-08	METTL2A/TRMT5/TRMT10C/TRMT10A/TRMT6/DNMT3B/WDR4/EZH2/TFB2M/MRM1/WDR5/TRMT2B/SUZ12	13
MF	GO:0000049	tRNA binding	9/166	60/17697	4.43799812578924e-09	6.42030395530843e-08	4.48471389553439e-08	DARS2/TRMT10C/TRMT10A/AARS2/YRDC/FARSA/TERT/CTU1/IFIT5	9
MF	GO:0003730	mRNA 3'-UTR binding	10/166	91/17697	1.34323454695135e-08	1.82176185430277e-07	1.27253799184865e-07	ELAVL2/ZC3H12A/EXOSC4/IGF2BP1/IGF2BP2/IGF2BP3/RBM38/PABPC3/MEX3D/ZNF385A	10
MF	GO:0003727	single-stranded RNA binding	10/166	95/17697	2.04513116781954e-08	2.61054978480495e-07	1.82352252734374e-07	DDX58/IFIH1/STRBP/POLR2D/TLR7/TLR8/DDX60/PABPC3/ZFR2/IFIT5	10
MF	GO:0009982	pseudouridine synthase activity	5/166	13/17697	8.28003196879767e-08	9.98203854016164e-07	6.97265850004015e-07	PUS7/PUS7L/RPUSD1/TRUB1/RPUSD2	5
MF	GO:0004549	tRNA-specific ribonuclease activity	5/166	17/17697	3.86190315943694e-07	4.41069992419903e-06	3.08096429340122e-06	RPP25/TSEN15/POP7/POP1/RPP40	5
MF	GO:0016779	nucleotidyltransferase activity	10/166	137/17697	6.62274600037308e-07	7.18567941040479e-06	5.01934433712486e-06	CD3EAP/OAS1/OAS2/OAS3/POLR2D/PRIM1/YRDC/TERT/CTU1/RNGTT	10
MF	GO:0004527	exonuclease activity	8/166	81/17697	9.10140910839673e-07	9.40478941200995e-06	6.56943815342922e-06	ZC3H12A/EXOSC4/EXOSC5/CPSF3/ERI1/AEN/CNOT6/EXO1	8
MF	GO:0033204	ribonuclease P RNA binding	4/166	10/17697	1.5005368766117e-06	1.48007501011245e-05	1.03386272838318e-05	RPP25/POP7/POP1/RPP40	4
MF	GO:0004526	ribonuclease P activity	4/166	12/17697	3.48544088309155e-06	3.2884377027429e-05	2.29704113119077e-05	RPP25/POP7/POP1/RPP40	4
MF	GO:0043021	ribonucleoprotein complex binding	9/166	133/17697	4.55712184018383e-06	4.05359560800875e-05	2.83151960976599e-05	ZC3H12A/EIF5AL1/UHMK1/IFIH1/EZH2/PPIH/ERI1/DHX33/MTIF2	9
MF	GO:0016866	intramolecular transferase activity	5/166	27/17697	4.67004102305155e-06	4.05359560800875e-05	2.83151960976599e-05	PUS7/PUS7L/RPUSD1/TRUB1/RPUSD2	5
MF	GO:0016423	tRNA (guanine) methyltransferase activity	4/166	13/17697	4.9977255779376e-06	4.17117865543253e-05	2.91365377823083e-05	TRMT5/TRMT10C/TRMT10A/WDR4	4
MF	GO:0003724	RNA helicase activity	7/166	78/17697	8.50047497139231e-06	6.83186321774863e-05	4.77219647516761e-05	DDX58/IFIH1/HELZ2/DDX28/DHX33/DQX1/DDX60	7
MF	GO:0004532	exoribonuclease activity	5/166	38/17697	2.67144197828833e-05	0.000207036753317346	0.000144619415365985	ZC3H12A/EXOSC4/EXOSC5/ERI1/CNOT6	5
MF	GO:0004812	aminoacyl-tRNA ligase activity	5/166	41/17697	3.89893882282973e-05	0.000282023241518017	0.000196999014206134	DARS2/PARS2/AARS2/FARSA/MARS2	5
MF	GO:0016875	ligase activity, forming carbon-oxygen bonds	5/166	41/17697	3.89893882282973e-05	0.000282023241518017	0.000196999014206134	DARS2/PARS2/AARS2/FARSA/MARS2	5
MF	GO:0004523	RNA-DNA hybrid ribonuclease activity	3/166	11/17697	0.000126544128743607	0.000885808901205251	0.00061875567195516	RNASEH1/RNASEH2A/EXO1	3
MF	GO:0016796	exonuclease activity, active with either ribo- or deoxyribonucleic acids and producing 5'-phosphomonoesters	5/166	57/17697	0.000193047293576199	0.0013091019595636	0.000914434548518838	EXOSC4/EXOSC5/ERI1/CNOT6/EXO1	5
MF	GO:0045182	translation regulator activity	5/166	60/17697	0.000246172596969276	0.00161877131946463	0.00113074494301677	IGF2BP1/IGF2BP2/IGF2BP3/EIF2AK2/NANOS1	5
MF	GO:0000175	3'-5'-exoribonuclease activity	4/166	34/17697	0.000278002820653614	0.00177431212005395	0.00123939338000373	EXOSC4/EXOSC5/ERI1/CNOT6	4
MF	GO:0016896	exoribonuclease activity, producing 5'-phosphomonoesters	4/166	36/17697	0.000347996466994746	0.00215757809536743	0.00150711251871409	EXOSC4/EXOSC5/ERI1/CNOT6	4
MF	GO:0003735	structural constituent of ribosome	8/166	202/17697	0.000649490516079651	0.00391498449970234	0.00273469690980906	MRPL47/MRPS17/MRPS12/MRPL15/MRPS35/RPL3L/MRPL14/RPL39L	8
MF	GO:0016853	isomerase activity	7/166	158/17697	0.000733691102467332	0.00430299916852463	0.00300573310825877	PUS7/PUS7L/RPUSD1/PPIH/TRUB1/RPUSD2/TOP1	7
MF	GO:0034062	5'-3' RNA polymerase activity	4/166	45/17697	0.000824402101277412	0.00458705784556919	0.00320415391589601	CD3EAP/POLR2D/PRIM1/TERT	4
MF	GO:0097747	RNA polymerase activity	4/166	45/17697	0.000824402101277412	0.00458705784556919	0.00320415391589601	CD3EAP/POLR2D/PRIM1/TERT	4
MF	GO:0004386	helicase activity	7/166	163/17697	0.000881341604610007	0.00478127820500929	0.0033398208174695	DDX58/IFIH1/HELZ2/DDX28/DHX33/DQX1/DDX60	7
MF	GO:0048027	mRNA 5'-UTR binding	3/166	25/17697	0.00160174088895402	0.00847750665617126	0.00592171214401485	IGF2BP1/IGF2BP2/IGF2BP3	3
MF	GO:0008408	3'-5' exonuclease activity	4/166	55/17697	0.00175493525723795	0.00886874618864209	0.00619500097581597	EXOSC4/EXOSC5/ERI1/CNOT6	4
MF	GO:0030515	snoRNA binding	3/166	26/17697	0.00179827111659102	0.00886874618864209	0.00619500097581597	BYSL/BMS1/NUFIP1	3
MF	GO:0035925	mRNA 3'-UTR AU-rich region binding	3/166	26/17697	0.00179827111659102	0.00886874618864209	0.00619500097581597	ZC3H12A/EXOSC4/MEX3D	3
MF	GO:0017091	AU-rich element binding	3/166	28/17697	0.00223493277150222	0.0107773424759107	0.0075281945987443	ZC3H12A/EXOSC4/MEX3D	3
MF	GO:0070566	adenylyltransferase activity	3/166	29/17697	0.00247577101382393	0.0116791806521694	0.00815814704784086	OAS1/OAS2/OAS3	3
MF	GO:0019843	rRNA binding	4/166	63/17697	0.00289254932516698	0.0133549617778986	0.00932871450893718	MRPS17/ERI1/DDX28/FASTKD5	4
MF	GO:0003899	DNA-directed 5'-3' RNA polymerase activity	3/166	41/17697	0.00665364559555055	0.0300800227965514	0.0210115124070017	CD3EAP/POLR2D/PRIM1	3
MF	GO:0001221	transcription cofactor binding	3/166	43/17697	0.00759856841242124	0.0336508029692941	0.0235057755400356	CDC5L/TFAM/TERT	3
MF	GO:0018024	histone-lysine N-methyltransferase activity	3/166	44/17697	0.00809919996843619	0.0351505278630131	0.0245533641148381	EZH2/WDR5/SUZ12	3
MF	GO:0008409	5'-3' exonuclease activity	2/166	17/17697	0.0108440106112993	0.0461402020127831	0.0322298767394653	CPSF3/EXO1	2
MF	GO:0016874	ligase activity	5/166	145/17697	0.011899388309073	0.0496570627513237	0.0346864760426418	DARS2/PARS2/AARS2/FARSA/MARS2	5
