# Supplementary material for: Expression profile of RNA binding protein in cervical cancer using bioinformatics approach
Source: Cancer Cell Int. 2021 Dec 4;21:647. doi: 10.1186/s12935-021-02319-7 (PMC8642772; doi:10.1186/s12935-021-02319-7)
Supplement: Supplementary file 8 — Additional file 8: Table S8. KEGG analysis of up-regulated RBPs. [file 12935_2021_2319_MOESM8_ESM.txt]

ID	Description	GeneRatio	BgRatio	pvalue	p.adjust	qvalue	geneID	Count
hsa03008	Ribosome biogenesis in eukaryotes	11/70	110/8111	1.9067881067758e-09	9.15258291252382e-08	6.8242942768818e-08	WDR3/RPP25/WDR43/GNL3L/WDR36/POP7/BMS1/NXT2/HEATR1/POP1/RPP40	11
hsa03015	mRNA surveillance pathway	10/70	98/8111	9.06533679686573e-09	2.17568083124778e-07	1.62221816364966e-07	GLE1/CLP1/NXT2/CPSF3/CSTF2/CSTF2T/UPF3B/PABPC3/NCBP1/RNGTT	10
hsa03013	RNA transport	11/70	186/8111	4.57174157585179e-07	7.31478652136286e-06	5.45400749399863e-06	RPP25/GLE1/POP7/NXT2/UPF3B/PABPC3/NCBP1/TGS1/POP1/THOC6/RPP40	11
hsa05164	Influenza A	9/70	172/8111	1.5063031773443e-05	0.000180756381281316	0.000134774494815016	OAS1/OAS2/OAS3/DDX58/IFIH1/NXT2/EIF2AK2/TLR7/TLR3	9
hsa05171	Coronavirus disease - COVID-19	10/70	232/8111	2.65781612499302e-05	0.000255150347999329	0.000190243680525816	OAS1/OAS2/OAS3/DDX58/IFIH1/EIF2AK2/RPL3L/TLR7/TLR8/TLR3	10
hsa05162	Measles	7/70	139/8111	0.000181836334098421	0.00145469067278737	0.00108463778234146	OAS1/OAS2/OAS3/DDX58/IFIH1/EIF2AK2/TLR7	7
hsa00970	Aminoacyl-tRNA biosynthesis	5/70	66/8111	0.000246209774325454	0.00168829559537454	0.00125881689128804	DARS2/PARS2/AARS2/FARSA/MARS2	5
hsa03040	Spliceosome	7/70	150/8111	0.000290818627620924	0.00174491176572554	0.00130103070251466	CDC5L/LSM3/RBMXL1/SNRPF/PPIH/NCBP1/PRPF4	7
hsa03018	RNA degradation	5/70	79/8111	0.000569402898726168	0.0030368154598729	0.0022642922288526	EXOSC4/LSM3/EXOSC5/PABPC3/CNOT6	5
hsa05160	Hepatitis C	6/70	157/8111	0.00225749557315109	0.0101709963388812	0.0075836376210956	OAS1/OAS2/OAS3/DDX58/EIF2AK2/TLR3	6
hsa03010	Ribosome	6/70	158/8111	0.00233085332766026	0.0101709963388812	0.0075836376210956	MRPS17/MRPS12/MRPL15/MRPS10/RPL3L/MRPL14	6
hsa03030	DNA replication	3/70	36/8111	0.00358474523532313	0.0143389809412925	0.010691345438683	RNASEH1/PRIM1/RNASEH2A	3
