# Supplementary material for: Expression profile of RNA binding protein in cervical cancer using bioinformatics approach
Source: Cancer Cell Int. 2021 Dec 4;21:647. doi: 10.1186/s12935-021-02319-7 (PMC8642772; doi:10.1186/s12935-021-02319-7)
Supplement: Supplementary file 9 — Additional file 9: Table S9. qPCR primary data. [file 12935_2021_2319_MOESM9_ESM.xlsx]

## Sheet: Results1-1
Block Type	384-Well Block
Calibration Background is expired	No
Calibration Background performed on	07-08-2021
Calibration Normalization FAM-ROX is expired	Yes
Calibration Normalization FAM-ROX performed on	11-06-2019
Calibration Normalization VIC-ROX is expired	Yes
Calibration Normalization VIC-ROX performed on	11-06-2019
Calibration Pure Dye ABY is expired	No
Calibration Pure Dye ABY performed on	07-08-2021
Calibration Pure Dye CY5 is expired	No
Calibration Pure Dye CY5 performed on	07-08-2021
Calibration Pure Dye FAM is expired	No
Calibration Pure Dye FAM performed on	07-08-2021
Calibration Pure Dye JUN is expired	No
Calibration Pure Dye JUN performed on	07-08-2021
Calibration Pure Dye MUSTANG PURPLE is expired	No
Calibration Pure Dye MUSTANG PURPLE performed on	07-08-2021
Calibration Pure Dye NED is expired	No
Calibration Pure Dye NED performed on	07-08-2021
Calibration Pure Dye ROX is expired	No
Calibration Pure Dye ROX performed on	07-08-2021
Calibration Pure Dye SYBR is expired	No
Calibration Pure Dye SYBR performed on	07-08-2021
Calibration Pure Dye TAMRA is expired	No
Calibration Pure Dye TAMRA performed on	07-08-2021
Calibration Pure Dye VIC is expired	No
Calibration Pure Dye VIC performed on	07-08-2021
Calibration ROI is expired	No
Calibration ROI performed on	07-08-2021
Calibration Uniformity is expired	No
Calibration Uniformity performed on	07-08-2021
Chemistry	SYBR_GREEN
Date Created	2021-07-17 06:55:48 AM CST
Experiment Barcode
Experiment Comment
Experiment File Name	E:\rbp_cervical_cancer\20.QPCR验证\qpcr验证1\2021-07-17 065544.eds
Experiment Name	2021-07-17 065544
Experiment Run End Time	2021-07-18 04:47:10 AM CST
Experiment Type	Comparative Cт (ΔΔCт)
Instrument Name	278860858
Instrument Serial Number	278860858
Instrument Type	QuantStudio(TM) 6 Flex System
Passive Reference	ROX
Quantification Cycle Method	Ct
Signal Smoothing On	true
Stage/ Cycle where Analysis is performed	Stage 2, Step 2
User Name
Well	Well Position	Omit	Sample Name	Target Name	Task	Reporter	Quencher	Quantity	Quantity Mean	Quantity SD	RQ	RQ Min	RQ Max	CT	Ct Mean	Ct SD	Delta Ct	Delta Ct Mean	Delta Ct SE	Delta Ct SE	Delta Delta Ct	Tm1	Automatic Ct Threshold	Tm2	Ct Threshold	Tm3	Automatic Baseline	Baseline Start	Baseline End	Comments	Amp Score	Cq Conf	HIGHSD	NOAMP	EXPFAIL	MTP
1	A1	false	1N	POLR2J2	UNKNOWN	SYBR	None							26.9647	27.0506	0.109392						81.6567	true		0.431192		true	1	40				N	N	N	N
2	A2	false	1N	POLR2J2	UNKNOWN	SYBR	None							27.1737	27.0506	0.109392						81.6567	true		0.431192		true	1	40				N	N	N	N
3	A3	false	1N	POLR2J2	UNKNOWN	SYBR	None							27.0133	27.0506	0.109392						81.6567	true		0.431192		true	1	40				N	N	N	N
4	A4	false	1N	GAPDH	UNKNOWN	SYBR	None				1	0.883448	1.13193	24.9481	24.9518	0.0217421		-2.09877	0.0643928	0.0643928	0	83.1434	true		0.390989		true	1	40				N	N	N	N
5	A5	false	1N	GAPDH	UNKNOWN	SYBR	None				1	0.883448	1.13193	24.9322	24.9518	0.0217421		-2.09877	0.0643928	0.0643928	0	83.1434	true		0.390989		true	1	40				N	N	N	N
6	A6	false	1N	GAPDH	UNKNOWN	SYBR	None				1	0.883448	1.13193	24.9752	24.9518	0.0217421		-2.09877	0.0643928	0.0643928	0	83.1434	true		0.390989		true	1	40				N	N	N	N
25	B1	false	2N	POLR2J2	UNKNOWN	SYBR	None							28.6287	28.9086	0.351749						81.6567	true		0.431192		true	1	40				N	N	N	N
26	B2	false	2N	POLR2J2	UNKNOWN	SYBR	None							29.3035	28.9086	0.351749						81.7919	true		0.431192		true	1	40				N	N	N	N
27	B3	false	2N	POLR2J2	UNKNOWN	SYBR	None							28.7936	28.9086	0.351749						81.7919	true		0.431192		true	1	40				N	N	N	N
28	B4	false	2N	GAPDH	UNKNOWN	SYBR	None				1.59194	0.939613	2.69715	25.9876	26.139	0.318502		-2.76956	0.273965	0.273965	-0.670788	83.1434	true		0.390989		true	1	40				N	N	N	N
29	B5	false	2N	GAPDH	UNKNOWN	SYBR	None				1.59194	0.939613	2.69715	26.505	26.139	0.318502		-2.76956	0.273965	0.273965	-0.670788	83.0082	true		0.390989		true	1	40				N	N	N	N
30	B6	false	2N	GAPDH	UNKNOWN	SYBR	None				1.59194	0.939613	2.69715	25.9245	26.139	0.318502		-2.76956	0.273965	0.273965	-0.670788	83.1434	true		0.390989		true	1	40				N	N	N	N
49	C1	false	3N	POLR2J2	UNKNOWN	SYBR	None							24.1342	24.028	0.11985						81.7919	true		0.431192		true	1	40				N	N	N	N
50	C2	false	3N	POLR2J2	UNKNOWN	SYBR	None							23.8981	24.028	0.11985						81.7919	true		0.431192		true	1	40				N	N	N	N
51	C3	false	3N	POLR2J2	UNKNOWN	SYBR	None							24.0518	24.028	0.11985						81.7919	true		0.431192		true	1	40				N	N	N	N
52	C4	false	3N	GAPDH	UNKNOWN	SYBR	None				8.37657	7.23912	9.69273	18.9099	18.8629	0.053736		-5.16513	0.0758323	0.0758323	-3.06636	83.1434	true		0.390989		true	1	40				N	N	N	N
53	C5	false	3N	GAPDH	UNKNOWN	SYBR	None				8.37657	7.23912	9.69273	18.8043	18.8629	0.053736		-5.16513	0.0758323	0.0758323	-3.06636	83.1434	true		0.390989		true	1	40				N	N	N	N
54	C6	false	3N	GAPDH	UNKNOWN	SYBR	None				8.37657	7.23912	9.69273	18.8746	18.8629	0.053736		-5.16513	0.0758323	0.0758323	-3.06636	83.1434	true		0.390989		true	1	40				N	N	N	N
73	D1	false	4N	POLR2J2	UNKNOWN	SYBR	None							23.3628	23.2576	0.111696						81.7919	true		0.431192		true	1	40				N	N	N	N
74	D2	false	4N	POLR2J2	UNKNOWN	SYBR	None							23.2697	23.2576	0.111696						81.7919	true		0.431192		true	1	40				N	N	N	N
75	D3	false	4N	POLR2J2	UNKNOWN	SYBR	None							23.1404	23.2576	0.111696						81.927	true		0.431192		true	1	40				N	N	N	N
76	D4	false	4N	GAPDH	UNKNOWN	SYBR	None				1.44547	1.25468	1.66527	20.6774	20.6273	0.0612779		-2.6303	0.0735549	0.0735549	-0.531535	83.1434	true		0.390989		true	1	40				N	N	N	N
77	D5	false	4N	GAPDH	UNKNOWN	SYBR	None				1.44547	1.25468	1.66527	20.559	20.6273	0.0612779		-2.6303	0.0735549	0.0735549	-0.531535	83.1434	true		0.390989		true	1	40				N	N	N	N
78	D6	false	4N	GAPDH	UNKNOWN	SYBR	None				1.44547	1.25468	1.66527	20.6456	20.6273	0.0612779		-2.6303	0.0735549	0.0735549	-0.531535	83.1434	true		0.390989		true	1	40				N	N	N	N
97	E1	false	5N	POLR2J2	UNKNOWN	SYBR	None							24.1147	24.0326	0.0712828						81.7919	true		0.431192		true	1	40				N	N	N	N
98	E2	false	5N	POLR2J2	UNKNOWN	SYBR	None							23.9973	24.0326	0.0712828						81.7919	true		0.431192		true	1	40				N	N	N	N
99	E3	false	5N	POLR2J2	UNKNOWN	SYBR	None							23.9858	24.0326	0.0712828						81.7919	true		0.431192		true	1	40				N	N	N	N
100	E4	false	5N	GAPDH	UNKNOWN	SYBR	None				5.98285	5.51464	6.49082	19.3691	19.353	0.01726		-4.6796	0.0423444	0.0423444	-2.58083	83.1434	true		0.390989		true	1	40				N	N	N	N
101	E5	false	5N	GAPDH	UNKNOWN	SYBR	None				5.98285	5.51464	6.49082	19.3552	19.353	0.01726		-4.6796	0.0423444	0.0423444	-2.58083	83.1434	true		0.390989		true	1	40				N	N	N	N
102	E6	false	5N	GAPDH	UNKNOWN	SYBR	None				5.98285	5.51464	6.49082	19.3348	19.353	0.01726		-4.6796	0.0423444	0.0423444	-2.58083	83.1434	true		0.390989		true	1	40				N	N	N	N
121	F1	false	1T	POLR2J2	UNKNOWN	SYBR	None							23.5982	23.6286	0.0858408						81.7919	true		0.431192		true	1	40				N	N	N	N
122	F2	false	1T	POLR2J2	UNKNOWN	SYBR	None							23.7255	23.6286	0.0858408						81.7919	true		0.431192		true	1	40				N	N	N	N
123	F3	false	1T	POLR2J2	UNKNOWN	SYBR	None							23.5621	23.6286	0.0858408						81.7919	true		0.431192		true	1	40				N	N	N	N
124	F4	false	1T	GAPDH	UNKNOWN	SYBR	None				3.17818	2.84063	3.55584	19.905	19.8616	0.0533242		-3.76697	0.0583441	0.0583441	-1.6682	83.1434	true		0.390989		true	1	40				N	N	N	N
125	F5	false	1T	GAPDH	UNKNOWN	SYBR	None				3.17818	2.84063	3.55584	19.8777	19.8616	0.0533242		-3.76697	0.0583441	0.0583441	-1.6682	83.1434	true		0.390989		true	1	40				N	N	N	N
126	F6	false	1T	GAPDH	UNKNOWN	SYBR	None				3.17818	2.84063	3.55584	19.8021	19.8616	0.0533242		-3.76697	0.0583441	0.0583441	-1.6682	83.1434	true		0.390989		true	1	40				N	N	N	N
145	G1	false	2T	POLR2J2	UNKNOWN	SYBR	None							22.946	22.9198	0.0471285						81.7919	true		0.431192		true	1	40				N	N	N	N
146	G2	false	2T	POLR2J2	UNKNOWN	SYBR	None							22.948	22.9198	0.0471285						81.7919	true		0.431192		true	1	40				N	N	N	N
147	G3	false	2T	POLR2J2	UNKNOWN	SYBR	None							22.8654	22.9198	0.0471285						81.7919	true		0.431192		true	1	40				N	N	N	N
148	G4	false	2T	GAPDH	UNKNOWN	SYBR	None				3.77162	3.52755	4.03258	18.945	18.9058	0.037474		-4.01395	0.034763	0.034763	-1.91518	83.1434	true		0.390989		true	1	40				N	N	N	N
149	G5	false	2T	GAPDH	UNKNOWN	SYBR	None				3.77162	3.52755	4.03258	18.9022	18.9058	0.037474		-4.01395	0.034763	0.034763	-1.91518	83.1434	true		0.390989		true	1	40				N	N	N	N
150	G6	false	2T	GAPDH	UNKNOWN	SYBR	None				3.77162	3.52755	4.03258	18.8703	18.9058	0.037474		-4.01395	0.034763	0.034763	-1.91518	83.1434	true		0.390989		true	1	40				N	N	N	N
169	H1	false	3T	POLR2J2	UNKNOWN	SYBR	None							23.0919	23.0446	0.0543424						81.7919	true		0.431192		true	1	40				N	N	N	N
170	H2	false	3T	POLR2J2	UNKNOWN	SYBR	None							23.0566	23.0446	0.0543424						81.927	true		0.431192		true	1	40				N	N	N	N
171	H3	false	3T	POLR2J2	UNKNOWN	SYBR	None							22.9852	23.0446	0.0543424						81.927	true		0.431192		true	1	40				N	N	N	N
172	H4	false	3T	GAPDH	UNKNOWN	SYBR	None				7.07274	6.53655	7.65292	18.1597	18.1236	0.0456245		-4.92104	0.0409662	0.0409662	-2.82227	83.1434	true		0.390989		true	1	40				N	N	N	N
173	H5	false	3T	GAPDH	UNKNOWN	SYBR	None				7.07274	6.53655	7.65292	18.1387	18.1236	0.0456245		-4.92104	0.0409662	0.0409662	-2.82227	83.1434	true		0.390989		true	1	40				N	N	N	N
174	H6	false	3T	GAPDH	UNKNOWN	SYBR	None				7.07274	6.53655	7.65292	18.0723	18.1236	0.0456245		-4.92104	0.0409662	0.0409662	-2.82227	83.1434	true		0.390989		true	1	40				N	N	N	N
193	I1	false	4T	POLR2J2	UNKNOWN	SYBR	None							26.7025	26.352	0.304305						81.927	true		0.431192		true	1	40				N	N	N	N
194	I2	false	4T	POLR2J2	UNKNOWN	SYBR	None							26.198	26.352	0.304305						81.7919	true		0.431192		true	1	40				N	N	N	N
195	I3	false	4T	POLR2J2	UNKNOWN	SYBR	None							26.1556	26.352	0.304305						81.7919	true		0.431192		true	1	40				N	N	N	N
196	I4	false	4T	GAPDH	UNKNOWN	SYBR	None				1.84377	1.22497	2.77518	23.1901	23.3706	0.206961		-2.98143	0.212473	0.212473	-0.882662	83.1434	true		0.390989		true	1	40				N	N	N	N
197	I5	false	4T	GAPDH	UNKNOWN	SYBR	None				1.84377	1.22497	2.77518	23.5965	23.3706	0.206961		-2.98143	0.212473	0.212473	-0.882662	83.1434	true		0.390989		true	1	40				N	N	N	N
198	I6	false	4T	GAPDH	UNKNOWN	SYBR	None				1.84377	1.22497	2.77518	23.3252	23.3706	0.206961		-2.98143	0.212473	0.212473	-0.882662	83.1434	true		0.390989		true	1	40				N	N	N	N
217	J1	false	5T	POLR2J2	UNKNOWN	SYBR	None							24.2021	24.1613	0.0371012						81.7919	true		0.431192		true	1	40				N	N	N	N
218	J2	false	5T	POLR2J2	UNKNOWN	SYBR	None							24.1295	24.1613	0.0371012						81.7919	true		0.431192		true	1	40				N	N	N	N
219	J3	false	5T	POLR2J2	UNKNOWN	SYBR	None							24.1523	24.1613	0.0371012						81.7919	true		0.431192		true	1	40				N	N	N	N
220	J4	false	5T	GAPDH	UNKNOWN	SYBR	None				6.69408	5.57278	8.041	19.404	19.3196	0.160773		-4.84166	0.0952618	0.0952618	-2.74289	83.1434	true		0.390989		true	1	40				N	N	N	N
221	J5	false	5T	GAPDH	UNKNOWN	SYBR	None				6.69408	5.57278	8.041	19.1342	19.3196	0.160773		-4.84166	0.0952618	0.0952618	-2.74289	83.1434	true		0.390989		true	1	40				N	N	N	N
222	J6	false	5T	GAPDH	UNKNOWN	SYBR	None				6.69408	5.57278	8.041	19.4207	19.3196	0.160773		-4.84166	0.0952618	0.0952618	-2.74289	83.0082	true		0.390989		true	1	40				N	N	N	N
Analysis Type	Singleplex
Endogenous Control	POLR2J2
RQ Min/Max Confidence Level	95.0
Reference Sample	1N

## Sheet: Results1-2
Block Type	384-Well Block
Calibration Background is expired	No
Calibration Background performed on	07-08-2021
Calibration Normalization FAM-ROX is expired	Yes
Calibration Normalization FAM-ROX performed on	11-06-2019
Calibration Normalization VIC-ROX is expired	Yes
Calibration Normalization VIC-ROX performed on	11-06-2019
Calibration Pure Dye ABY is expired	No
Calibration Pure Dye ABY performed on	07-08-2021
Calibration Pure Dye CY5 is expired	No
Calibration Pure Dye CY5 performed on	07-08-2021
Calibration Pure Dye FAM is expired	No
Calibration Pure Dye FAM performed on	07-08-2021
Calibration Pure Dye JUN is expired	No
Calibration Pure Dye JUN performed on	07-08-2021
Calibration Pure Dye MUSTANG PURPLE is expired	No
Calibration Pure Dye MUSTANG PURPLE performed on	07-08-2021
Calibration Pure Dye NED is expired	No
Calibration Pure Dye NED performed on	07-08-2021
Calibration Pure Dye ROX is expired	No
Calibration Pure Dye ROX performed on	07-08-2021
Calibration Pure Dye SYBR is expired	No
Calibration Pure Dye SYBR performed on	07-08-2021
Calibration Pure Dye TAMRA is expired	No
Calibration Pure Dye TAMRA performed on	07-08-2021
Calibration Pure Dye VIC is expired	No
Calibration Pure Dye VIC performed on	07-08-2021
Calibration ROI is expired	No
Calibration ROI performed on	07-08-2021
Calibration Uniformity is expired	No
Calibration Uniformity performed on	07-08-2021
Chemistry	SYBR_GREEN
Date Created	2021-07-18 06:43:11 AM CST
Experiment Barcode
Experiment Comment
Experiment File Name	E:\rbp_cervical_cancer\20.QPCR验证\qpcr验证1\2021-07-18 064307.eds
Experiment Name	2021-07-18 064307
Experiment Run End Time	2021-07-19 04:39:38 AM CST
Experiment Type	Comparative Cт (ΔΔCт)
Instrument Name	278860858
Instrument Serial Number	278860858
Instrument Type	QuantStudio(TM) 6 Flex System
Passive Reference	ROX
Quantification Cycle Method	Ct
Signal Smoothing On	true
Stage/ Cycle where Analysis is performed	Stage 2, Step 2
User Name
Well	Well Position	Omit	Sample Name	Target Name	Task	Reporter	Quencher	Quantity	Quantity Mean	Quantity SD	RQ	RQ Min	RQ Max	CT	Ct Mean	Ct SD	Delta Ct	Delta Ct Mean	Delta Ct SE	Delta Ct SE	Delta Delta Ct	Tm1	Automatic Ct Threshold	Tm2	Ct Threshold	Tm3	Automatic Baseline	Baseline Start	Baseline End	Comments	Amp Score	Cq Conf	HIGHSD	NOAMP	OUTLIERRG	EXPFAIL	THOLDFAIL	MTP
16	A16	false	N1	RBMS1	UNKNOWN	SYBR	None							28.2735	28.4372	0.244764						82.4864	true		0.04		true	1	40				N	N	N	N	Y	N
17	A17	false	N1	RBMS1	UNKNOWN	SYBR	None							28.3196	28.4372	0.244764						82.6217	true		0.04		true	1	40				N	N	N	N	Y	N
18	A18	false	N1	RBMS1	UNKNOWN	SYBR	None							28.7186	28.4372	0.244764						82.4864	true		0.04		true	1	40				N	N	N	N	Y	N
19	A19	false	N1	RBFOX3	UNKNOWN	SYBR	None							Undetermined	35.5469							60.9797	true		0.04		true	1	40				N	Y	N	Y	Y	N
20	A20	false	N1	RBFOX3	UNKNOWN	SYBR	None							Undetermined	35.5469							61.3855	true		0.04		true	1	40				N	Y	N	Y	Y	N
21	A21	false	N1	RBFOX3	UNKNOWN	SYBR	None							35.5469	35.5469							89.2496	true		0.04		true	1	40				N	N	N	N	Y	N
40	B16	false	N2	RBMS1	UNKNOWN	SYBR	None							28.6294	28.5585	0.239691						82.6217	true		0.04		true	1	40				N	N	N	N	Y	N
41	B17	false	N2	RBMS1	UNKNOWN	SYBR	None							28.7548	28.5585	0.239691						82.4864	true		0.04		true	1	40				N	N	N	N	Y	N
42	B18	false	N2	RBMS1	UNKNOWN	SYBR	None							28.2914	28.5585	0.239691						82.6217	true		0.04		true	1	40				N	N	N	N	Y	N
43	B19	false	N2	RBFOX3	UNKNOWN	SYBR	None							35.336	34.3183	1.19981						89.3848	true		0.04		true	1	40				Y	N	N	N	Y	N
44	B20	false	N2	RBFOX3	UNKNOWN	SYBR	None							32.9954	34.3183	1.19981						89.3848	true		0.04		true	1	40				Y	N	N	N	Y	N
45	B21	false	N2	RBFOX3	UNKNOWN	SYBR	None							34.6236	34.3183	1.19981						89.3848	true		0.04		true	1	40				Y	N	N	N	Y	N
64	C16	false	N3	RBMS1	UNKNOWN	SYBR	None							23.182	23.0836	0.0853834		-11.8104	1.26159	1.26159		82.4864	true		0.04		true	1	40				N	N	N	N	Y	N
65	C17	false	N3	RBMS1	UNKNOWN	SYBR	None							23.0288	23.0836	0.0853834		-11.8104	1.26159	1.26159		82.6217	true		0.04		true	1	40				N	N	N	N	Y	N
66	C18	false	N3	RBMS1	UNKNOWN	SYBR	None							23.04	23.0836	0.0853834		-11.8104	1.26159	1.26159		82.6217	true		0.04		true	1	40				N	N	N	N	Y	N
67	C19	false	N3	RBFOX3	UNKNOWN	SYBR	None							35.6399	35.6399			0.745968				80.5928	true		0.04		true	1	40				N	N	N	N	Y	N
68	C20	false	N3	RBFOX3	UNKNOWN	SYBR	None							Undetermined	35.6399							85.327	true	61.1149	0.04	76.5349	true	1	40				N	Y	N	Y	Y	Y
69	C21	false	N3	RBFOX3	UNKNOWN	SYBR	None							Undetermined	35.6399							85.327	true		0.04		true	1	40				N	Y	N	N	Y	N
88	D16	false	N4	RBMS1	UNKNOWN	SYBR	None							21.4574	21.489	0.187292		-15.5186	0.491668	0.491668		82.6217	true		0.04		true	1	40				N	N	N	N	Y	N
89	D17	false	N4	RBMS1	UNKNOWN	SYBR	None							21.3194	21.489	0.187292		-15.5186	0.491668	0.491668		82.6217	true		0.04		true	1	40				N	N	N	N	Y	N
90	D18	false	N4	RBMS1	UNKNOWN	SYBR	None							21.69	21.489	0.187292		-15.5186	0.491668	0.491668		82.6217	true		0.04		true	1	40				N	N	N	N	Y	N
91	D19	false	N4	RBFOX3	UNKNOWN	SYBR	None							29.707	30.1911	0.583673		-6.81646	0.586176	0.586176		89.5201	true		0.04		true	1	40				Y	N	N	N	Y	N
92	D20	false	N4	RBFOX3	UNKNOWN	SYBR	None							30.0272	30.1911	0.583673		-6.81646	0.586176	0.586176		89.5201	true		0.04		true	1	40				Y	N	N	N	Y	N
93	D21	false	N4	RBFOX3	UNKNOWN	SYBR	None							30.8393	30.1911	0.583673		-6.81646	0.586176	0.586176		89.3848	true		0.04		true	1	40				Y	N	N	N	Y	N
112	E16	false	N5	RBMS1	UNKNOWN	SYBR	None							23.5953	23.7879	0.178492		-11.1536	0.337965	0.337965		82.6217	true		0.04		true	1	40				N	N	N	N	Y	N
113	E17	false	N5	RBMS1	UNKNOWN	SYBR	None							23.9477	23.7879	0.178492		-11.1536	0.337965	0.337965		82.6217	true		0.04		true	1	40				N	N	N	N	Y	N
114	E18	false	N5	RBMS1	UNKNOWN	SYBR	None							23.8208	23.7879	0.178492		-11.1536	0.337965	0.337965		82.6217	true		0.04		true	1	40				N	N	N	N	Y	N
115	E19	false	N5	RBFOX3	UNKNOWN	SYBR	None							29.1101	29.3439	0.207706		-5.59762	0.343484	0.343484		89.5201	true		0.04		true	1	40				N	N	N	N	Y	N
116	E20	false	N5	RBFOX3	UNKNOWN	SYBR	None							29.4148	29.3439	0.207706		-5.59762	0.343484	0.343484		89.5201	true		0.04		true	1	40				N	N	N	N	Y	N
117	E21	false	N5	RBFOX3	UNKNOWN	SYBR	None							29.5069	29.3439	0.207706		-5.59762	0.343484	0.343484		89.5201	true		0.04		true	1	40				N	N	N	N	Y	N
136	F16	false	T1	RBMS1	UNKNOWN	SYBR	None							23.6703	23.7407	0.0849204		-11.7096				82.6217	true		0.04		true	1	40				N	N	N	N	Y	N
137	F17	false	T1	RBMS1	UNKNOWN	SYBR	None							23.835	23.7407	0.0849204		-11.7096				82.6217	true		0.04		true	1	40				N	N	N	N	Y	N
138	F18	false	T1	RBMS1	UNKNOWN	SYBR	None							23.7168	23.7407	0.0849204		-11.7096				82.6217	true		0.04		true	1	40				N	N	N	N	Y	N
139	F19	false	T1	RBFOX3	UNKNOWN	SYBR	None							29.2705	29.2615	0.110486		-6.18883				89.5201	true		0.04		true	1	40				N	N	N	N	Y	N
140	F20	false	T1	RBFOX3	UNKNOWN	SYBR	None							29.3672	29.2615	0.110486		-6.18883				89.5201	true		0.04		true	1	40				N	N	N	N	Y	N
141	F21	false	T1	RBFOX3	UNKNOWN	SYBR	None							29.1468	29.2615	0.110486		-6.18883				89.5201	true		0.04		true	1	40				N	N	N	N	Y	N
160	G16	false	T2	RBMS1	UNKNOWN	SYBR	None							22.684	22.8247	0.130792		-11.1477	0.253074	0.253074		82.6217	true		0.04		true	1	40				N	N	N	N	Y	N
161	G17	false	T2	RBMS1	UNKNOWN	SYBR	None							22.8474	22.8247	0.130792		-11.1477	0.253074	0.253074		82.6217	true		0.04		true	1	40				N	N	N	N	Y	N
162	G18	false	T2	RBMS1	UNKNOWN	SYBR	None							22.9427	22.8247	0.130792		-11.1477	0.253074	0.253074		82.6217	true		0.04		true	1	40				N	N	N	N	Y	N
163	G19	false	T2	RBFOX3	UNKNOWN	SYBR	None							32.8239	33.1799	0.32619		-0.792552	0.306285	0.306285		89.5201	true		0.04		true	1	40				N	N	N	N	Y	N
164	G20	false	T2	RBFOX3	UNKNOWN	SYBR	None							33.2512	33.1799	0.32619		-0.792552	0.306285	0.306285		89.5201	true		0.04		true	1	40				N	N	N	N	Y	N
165	G21	false	T2	RBFOX3	UNKNOWN	SYBR	None							33.4645	33.1799	0.32619		-0.792552	0.306285	0.306285		89.3848	true		0.04		true	1	40				N	N	N	N	Y	N
184	H16	false	T3	RBMS1	UNKNOWN	SYBR	None							22.3927	22.4275	0.0556838		-12.7452				82.6217	true		0.04		true	1	40				N	N	N	N	Y	N
185	H17	false	T3	RBMS1	UNKNOWN	SYBR	None							22.3981	22.4275	0.0556838		-12.7452				82.6217	true		0.04		true	1	40				N	N	N	N	Y	N
186	H18	false	T3	RBMS1	UNKNOWN	SYBR	None							22.4917	22.4275	0.0556838		-12.7452				82.6217	true		0.04		true	1	40				N	N	N	N	Y	N
187	H19	false	T3	RBFOX3	UNKNOWN	SYBR	None							36.0038	36.1427	0.196441		0.969997				81.1338	true		0.04		true	1	40				N	N	N	N	Y	N
188	H20	false	T3	RBFOX3	UNKNOWN	SYBR	None							Undetermined	36.1427	0.196441						85.327	true	81.1338	0.04		true	1	40				N	N	N	N	Y	Y
189	H21	false	T3	RBFOX3	UNKNOWN	SYBR	None							36.2816	36.1427	0.196441		0.969997				74.6412	true		0.04		true	1	40				N	N	N	N	Y	N
208	I16	false	T4	RBMS1	UNKNOWN	SYBR	None							26.576	26.457	0.129218		-9.32512				82.6217	true		0.04		true	1	40				N	N	N	N	Y	N
209	I17	false	T4	RBMS1	UNKNOWN	SYBR	None							26.3196	26.457	0.129218		-9.32512				82.6217	true		0.04		true	1	40				N	N	N	N	Y	N
210	I18	false	T4	RBMS1	UNKNOWN	SYBR	None							26.4755	26.457	0.129218		-9.32512				82.6217	true		0.04		true	1	40				N	N	N	N	Y	N
211	I19	false	T4	RBFOX3	UNKNOWN	SYBR	None							Undetermined	34.5677							61.3855	true		0.04		true	1	40				N	Y	N	Y	Y	N
212	I20	false	T4	RBFOX3	UNKNOWN	SYBR	None							34.5677	34.5677			-1.21443				89.3848	true		0.04		true	1	40				N	N	N	N	Y	N
213	I21	false	T4	RBFOX3	UNKNOWN	SYBR	None							Undetermined	34.5677							61.2502	true		0.04		true	1	40				N	Y	N	Y	Y	N
232	J16	false	T5	RBMS1	UNKNOWN	SYBR	None							23.6588	23.7345	0.440091		-11.6277				82.6217	true		0.04		true	1	40				N	N	N	N	Y	N
233	J17	false	T5	RBMS1	UNKNOWN	SYBR	None							23.3372	23.7345	0.440091		-11.6277				82.6217	true		0.04		true	1	40				N	N	N	N	Y	N
234	J18	false	T5	RBMS1	UNKNOWN	SYBR	None							24.2075	23.7345	0.440091		-11.6277				82.4864	true		0.04		true	1	40				N	N	N	N	Y	N
235	J19	false	T5	RBFOX3	UNKNOWN	SYBR	None							Undetermined	36.2631							61.3855	true		0.04		true	1	40				N	Y	N	Y	Y	N
236	J20	false	T5	RBFOX3	UNKNOWN	SYBR	None							36.2631	36.2631			0.900902				79.3754	true		0.04		true	1	40				N	N	N	N	Y	N
237	J21	false	T5	RBFOX3	UNKNOWN	SYBR	None							Undetermined	36.2631							85.327	true	61.5207	0.04		true	1	40				N	N	N	N	Y	Y
Analysis Type	Singleplex
Endogenous Control	RBFOX1
RQ Min/Max Confidence Level	95.0
Reference Sample	N1

## Sheet: Results1-3
Block Type	384-Well Block
Calibration Background is expired	No
Calibration Background performed on	07-08-2021
Calibration Normalization FAM-ROX is expired	Yes
Calibration Normalization FAM-ROX performed on	11-06-2019
Calibration Normalization VIC-ROX is expired	Yes
Calibration Normalization VIC-ROX performed on	11-06-2019
Calibration Pure Dye ABY is expired	No
Calibration Pure Dye ABY performed on	07-08-2021
Calibration Pure Dye CY5 is expired	No
Calibration Pure Dye CY5 performed on	07-08-2021
Calibration Pure Dye FAM is expired	No
Calibration Pure Dye FAM performed on	07-08-2021
Calibration Pure Dye JUN is expired	No
Calibration Pure Dye JUN performed on	07-08-2021
Calibration Pure Dye MUSTANG PURPLE is expired	No
Calibration Pure Dye MUSTANG PURPLE performed on	07-08-2021
Calibration Pure Dye NED is expired	No
Calibration Pure Dye NED performed on	07-08-2021
Calibration Pure Dye ROX is expired	No
Calibration Pure Dye ROX performed on	07-08-2021
Calibration Pure Dye SYBR is expired	No
Calibration Pure Dye SYBR performed on	07-08-2021
Calibration Pure Dye TAMRA is expired	No
Calibration Pure Dye TAMRA performed on	07-08-2021
Calibration Pure Dye VIC is expired	No
Calibration Pure Dye VIC performed on	07-08-2021
Calibration ROI is expired	No
Calibration ROI performed on	07-08-2021
Calibration Uniformity is expired	No
Calibration Uniformity performed on	07-08-2021
Chemistry	SYBR_GREEN
Date Created	2021-07-18 10:48:56 AM CST
Experiment Barcode
Experiment Comment
Experiment File Name	E:\rbp_cervical_cancer\20.QPCR验证\qpcr验证1\2021-07-18 104851.eds
Experiment Name	2021-07-18 104851
Experiment Run End Time	2021-07-19 08:45:35 AM CST
Experiment Type	Comparative Cт (ΔΔCт)
Instrument Name	278860858
Instrument Serial Number	278860858
Instrument Type	QuantStudio(TM) 6 Flex System
Passive Reference	ROX
Quantification Cycle Method	Ct
Signal Smoothing On	true
Stage/ Cycle where Analysis is performed	Stage 2, Step 2
User Name
Well	Well Position	Omit	Sample Name	Target Name	Task	Reporter	Quencher	Quantity	Quantity Mean	Quantity SD	RQ	RQ Min	RQ Max	CT	Ct Mean	Ct SD	Delta Ct	Delta Ct Mean	Delta Ct SE	Delta Ct SE	Delta Delta Ct	Tm1	Automatic Ct Threshold	Tm2	Ct Threshold	Tm3	Automatic Baseline	Baseline Start	Baseline End	Comments	Amp Score	Cq Conf	HIGHSD	NOAMP	OUTLIERRG	EXPFAIL	MTP
313	N1	false	1N	RPP25	UNKNOWN	SYBR	None							31.8646	32.6552	0.772016						88.7581	true		0.0685807		true	1	40				Y	N	N	N	N
314	N2	false	2N	RPP25	UNKNOWN	SYBR	None							33.8256	35.6061	1.60398						88.7581	true		0.0685807		true	1	40				Y	N	N	N	N
315	N3	false	3N	RPP25	UNKNOWN	SYBR	None							28.1947	28.2763	0.0835528						88.8936	true		0.0685807		true	1	40				N	N	N	N	N
316	N4	false	4N	RPP25	UNKNOWN	SYBR	None							29.2152	29.1693	0.110113						88.8936	true		0.0685807		true	1	40				N	N	N	N	N
317	N5	false	5N	RPP25	UNKNOWN	SYBR	None							26.3174	26.3639	0.130347						88.8936	true		0.0685807		true	1	40				N	N	N	N	N
318	N6	false	1T	RPP25	UNKNOWN	SYBR	None							27.3184	27.2217	0.152726						88.8936	true		0.0685807		true	1	40				N	N	N	N	N
319	N7	false	2T	RPP25	UNKNOWN	SYBR	None							26.5889	26.6116	0.152764						88.8936	true		0.0685807		true	1	40				N	N	N	N	N
320	N8	false	3T	RPP25	UNKNOWN	SYBR	None							26.747	26.6654	0.162402						89.0291	true		0.0685807		true	1	40				N	N	N	N	N
321	N9	false	4T	RPP25	UNKNOWN	SYBR	None							30.6524	31.0471	0.373025						89.0291	true		0.0685807		true	1	40				N	N	N	N	N
322	N10	false	5T	RPP25	UNKNOWN	SYBR	None							28.0913	28.3298	0.255702						89.0291	true		0.0685807		true	1	40				N	N	N	N	N
337	O1	false	1N	RPP25	UNKNOWN	SYBR	None							33.4072	32.6552	0.772016						88.7581	true		0.0685807		true	1	40				Y	N	N	N	N
338	O2	false	2N	RPP25	UNKNOWN	SYBR	None							36.9382	35.6061	1.60398						88.7581	true		0.0685807		true	1	40				Y	N	N	N	N
339	O3	false	3N	RPP25	UNKNOWN	SYBR	None							28.2724	28.2763	0.0835528						88.8936	true		0.0685807		true	1	40				N	N	N	N	N
340	O4	false	4N	RPP25	UNKNOWN	SYBR	None							29.0437	29.1693	0.110113						88.8936	true		0.0685807		true	1	40				N	N	N	N	N
341	O5	false	5N	RPP25	UNKNOWN	SYBR	None							26.2631	26.3639	0.130347						88.8936	true		0.0685807		true	1	40				N	N	N	N	N
342	O6	false	1T	RPP25	UNKNOWN	SYBR	None							27.301	27.2217	0.152726						88.8936	true		0.0685807		true	1	40				N	N	N	N	N
343	O7	false	2T	RPP25	UNKNOWN	SYBR	None							26.4715	26.6116	0.152764						88.8936	true		0.0685807		true	1	40				N	N	N	N	N
344	O8	false	3T	RPP25	UNKNOWN	SYBR	None							26.7707	26.6654	0.162402						89.0291	true		0.0685807		true	1	40				N	N	N	N	N
345	O9	false	4T	RPP25	UNKNOWN	SYBR	None							31.3937	31.0471	0.373025						88.8936	true		0.0685807		true	1	40				N	N	N	N	N
346	O10	false	5T	RPP25	UNKNOWN	SYBR	None							28.5998	28.3298	0.255702						89.0291	true		0.0685807		true	1	40				N	N	N	N	N
361	P1	false	1N	RPP25	UNKNOWN	SYBR	None							32.6939	32.6552	0.772016						88.7581	true		0.0685807		true	1	40				Y	N	N	N	N
362	P2	false	2N	RPP25	UNKNOWN	SYBR	None							36.0544	35.6061	1.60398						88.7581	true		0.0685807		true	1	40				Y	N	N	N	N
363	P3	false	3N	RPP25	UNKNOWN	SYBR	None							28.3617	28.2763	0.0835528						88.8936	true		0.0685807		true	1	40				N	N	N	N	N
364	P4	false	4N	RPP25	UNKNOWN	SYBR	None							29.249	29.1693	0.110113						88.8936	true		0.0685807		true	1	40				N	N	N	N	N
365	P5	false	5N	RPP25	UNKNOWN	SYBR	None							26.5111	26.3639	0.130347						88.8936	true		0.0685807		true	1	40				N	N	N	N	N
366	P6	false	1T	RPP25	UNKNOWN	SYBR	None							27.0456	27.2217	0.152726						88.8936	true		0.0685807		true	1	40				N	N	N	N	N
367	P7	false	2T	RPP25	UNKNOWN	SYBR	None							26.7745	26.6116	0.152764						89.0291	true		0.0685807		true	1	40				N	N	N	N	N
368	P8	false	3T	RPP25	UNKNOWN	SYBR	None							26.4783	26.6654	0.162402						88.8936	true		0.0685807		true	1	40				N	N	N	N	N
369	P9	false	4T	RPP25	UNKNOWN	SYBR	None							31.0952	31.0471	0.373025						89.0291	true		0.0685807		true	1	40				N	N	N	N	N
370	P10	false	5T	RPP25	UNKNOWN	SYBR	None							28.2985	28.3298	0.255702						89.0291	true		0.0685807		true	1	40				N	N	N	N	N
371	P11	false	H2O	RPP25	UNKNOWN	SYBR	None							Undetermined								89.4357	true	61.3864	0.0685807	82.3895	true	1	40				N	Y	N	Y	Y
Analysis Type	Singleplex
Endogenous Control	RPP25
RQ Min/Max Confidence Level	95.0
Reference Sample	1N

## Sheet: Results2
Block Type	384-Well Block
Calibration Background is expired	No
Calibration Background performed on	08-18-2021
Calibration Pure Dye ABY is expired	No
Calibration Pure Dye ABY performed on	08-18-2021
Calibration Pure Dye CY5 is expired	No
Calibration Pure Dye CY5 performed on	08-18-2021
Calibration Pure Dye FAM is expired	No
Calibration Pure Dye FAM performed on	08-18-2021
Calibration Pure Dye JUN is expired	No
Calibration Pure Dye JUN performed on	08-18-2021
Calibration Pure Dye MUSTANG PURPLE is expired	No
Calibration Pure Dye MUSTANG PURPLE performed on	08-18-2021
Calibration Pure Dye NED is expired	No
Calibration Pure Dye NED performed on	08-18-2021
Calibration Pure Dye ROX is expired	No
Calibration Pure Dye ROX performed on	08-18-2021
Calibration Pure Dye SYBR is expired	No
Calibration Pure Dye SYBR performed on	08-18-2021
Calibration Pure Dye TAMRA is expired	No
Calibration Pure Dye TAMRA performed on	08-18-2021
Calibration Pure Dye VIC is expired	No
Calibration Pure Dye VIC performed on	08-18-2021
Calibration ROI is expired	No
Calibration ROI performed on	08-18-2021
Calibration Uniformity is expired	No
Calibration Uniformity performed on	08-18-2021
Chemistry	SYBR_GREEN
Date Created	2021-10-25 23:56:53 PM CST
Experiment Barcode
Experiment Comment
Experiment File Name	C:\Users\huang\Desktop\2021-10-25 235646.eds
Experiment Name	2021-10-25 235646
Experiment Run End Time	2021-10-26 10:03:36 AM CST
Experiment Type	Comparative Cт (ΔΔCт)
Instrument Name	278860858
Instrument Serial Number	278860858
Instrument Type	QuantStudio(TM) 6 Flex System
Passive Reference	ROX
Quantification Cycle Method	Ct
Signal Smoothing On	true
Stage/ Cycle where Analysis is performed	Stage 2, Step 2
User Name
Well	Well Position	Omit	Sample Name	Target Name	Task	Reporter	Quencher	Quantity	Quantity Mean	Quantity SD	RQ	RQ Min	RQ Max	CT	Ct Mean	Ct SD	Delta Ct	Delta Ct Mean	Delta Ct SE	Delta Ct SE	Delta Delta Ct	Tm1	Automatic Ct Threshold	Tm2	Ct Threshold	Tm3	Automatic Baseline	Baseline Start	Baseline End	Comments	Amp Score	Cq Conf	HIGHSD	NOAMP	OUTLIERRG	EXPFAIL	MTP
1	A1	false	1N	ACTB	UNKNOWN	SYBR	None							22.1424	22.2094	0.0585238						84.5187	true		0.3281		true	1	40				N	N	N	N	N
2	A2	false	1N	ACTB	UNKNOWN	SYBR	None							22.2504	22.2094	0.0585238						84.5187	true		0.3281		true	1	40				N	N	N	N	N
3	A3	false	1N	ACTB	UNKNOWN	SYBR	None							22.2355	22.2094	0.0585238						84.6539	true		0.3281		true	1	40				N	N	N	N	N
25	B1	false	1T	ACTB	UNKNOWN	SYBR	None							18.0178	17.8915	0.109616						84.5187	true		0.3281		true	1	40				N	N	N	N	N
26	B2	false	1T	ACTB	UNKNOWN	SYBR	None							17.8354	17.8915	0.109616						84.6539	true		0.3281		true	1	40				N	N	N	N	N
27	B3	false	1T	ACTB	UNKNOWN	SYBR	None							17.8212	17.8915	0.109616						84.7891	true		0.3281		true	1	40				N	N	N	N	N
49	C1	false	2N	ACTB	UNKNOWN	SYBR	None							22.8755	22.7629	0.100642						84.6539	true		0.3281		true	1	40				N	N	N	N	N
50	C2	false	2N	ACTB	UNKNOWN	SYBR	None							22.6817	22.7629	0.100642						84.6539	true		0.3281		true	1	40				N	N	N	N	N
51	C3	false	2N	ACTB	UNKNOWN	SYBR	None							22.7315	22.7629	0.100642						84.6539	true		0.3281		true	1	40				N	N	N	N	N
73	D1	false	2T	ACTB	UNKNOWN	SYBR	None							16.6324	16.6281	0.0700952						84.6539	true		0.3281		true	1	40				N	N	N	N	N
74	D2	false	2T	ACTB	UNKNOWN	SYBR	None							16.556	16.6281	0.0700952						84.6539	true		0.3281		true	1	40				N	N	N	N	N
75	D3	false	2T	ACTB	UNKNOWN	SYBR	None							16.696	16.6281	0.0700952						84.6539	true		0.3281		true	1	40				N	N	N	N	N
121	F1	false	3N	ACTB	UNKNOWN	SYBR	None							16.2982	16.172	0.110084						84.6539	true		0.3281		true	1	40				N	N	N	N	N
122	F2	false	3N	ACTB	UNKNOWN	SYBR	None							16.0957	16.172	0.110084						84.7891	true		0.3281		true	1	40				N	N	N	N	N
123	F3	false	3N	ACTB	UNKNOWN	SYBR	None							16.122	16.172	0.110084						84.7891	true		0.3281		true	1	40				N	N	N	N	N
97	E1	false	3T	ACTB	UNKNOWN	SYBR	None							15.8774	15.827	0.0567308						84.6539	true		0.3281		true	1	40				N	N	N	N	N
98	E2	false	3T	ACTB	UNKNOWN	SYBR	None							15.838	15.827	0.0567308						84.6539	true		0.3281		true	1	40				N	N	N	N	N
99	E3	false	3T	ACTB	UNKNOWN	SYBR	None							15.7656	15.827	0.0567308						84.7891	true		0.3281		true	1	40				N	N	N	N	N
145	G1	false	4N	ACTB	UNKNOWN	SYBR	None							16.4316	16.4746	0.037536						84.7891	true		0.3281		true	1	40				N	N	N	N	N
146	G2	false	4N	ACTB	UNKNOWN	SYBR	None							16.501	16.4746	0.037536						84.7891	true		0.3281		true	1	40				N	N	N	N	N
147	G3	false	4N	ACTB	UNKNOWN	SYBR	None							16.4912	16.4746	0.037536						84.7891	true		0.3281		true	1	40				N	N	N	N	N
169	H1	false	4T	ACTB	UNKNOWN	SYBR	None							19.4002	19.3941	0.0512006						84.7891	true		0.3281		true	1	40				N	N	N	N	N
170	H2	false	4T	ACTB	UNKNOWN	SYBR	None							19.4421	19.3941	0.0512006						84.7891	true		0.3281		true	1	40				N	N	N	N	N
171	H3	false	4T	ACTB	UNKNOWN	SYBR	None							19.3402	19.3941	0.0512006						84.7891	true		0.3281		true	1	40				N	N	N	N	N
193	I1	false	5N	ACTB	UNKNOWN	SYBR	None							16.5601	16.5716	0.00993617						84.7891	true		0.3281		true	1	40				N	N	N	N	N
194	I2	false	5N	ACTB	UNKNOWN	SYBR	None							16.5766	16.5716	0.00993617						84.7891	true		0.3281		true	1	40				N	N	N	N	N
195	I3	false	5N	ACTB	UNKNOWN	SYBR	None							16.578	16.5716	0.00993617						84.7891	true		0.3281		true	1	40				N	N	N	N	N
217	J1	false	5T	ACTB	UNKNOWN	SYBR	None							17.0367	17.1112	0.0651018						84.7891	true		0.3281		true	1	40				N	N	N	N	N
218	J2	false	5T	ACTB	UNKNOWN	SYBR	None							17.1402	17.1112	0.0651018						84.7891	true		0.3281		true	1	40				N	N	N	N	N
219	J3	false	5T	ACTB	UNKNOWN	SYBR	None							17.1568	17.1112	0.0651018						84.7891	true		0.3281		true	1	40				N	N	N	N	N
242	K2	false	H2O	ACTB	UNKNOWN	SYBR	None							29.9783	29.9783							77.4888	true	70.7292	0.3281		true	1	40				N	N	N	N	Y
16	A16	false	1N	ADARB1	UNKNOWN	SYBR	None				1	0.792675	1.26155	29.8972	30.0756	0.200753		7.86618	0.120729	0.120729	0	76.0016	true		0.307865		true	1	40				N	N	N	N	N
17	A17	false	1N	ADARB1	UNKNOWN	SYBR	None				1	0.792675	1.26155	30.0367	30.0756	0.200753		7.86618	0.120729	0.120729	0	76.0016	true	83.7075	0.307865		true	1	40				N	N	N	N	Y
18	A18	false	1N	ADARB1	UNKNOWN	SYBR	None				1	0.792675	1.26155	30.293	30.0756	0.200753		7.86618	0.120729	0.120729	0	75.8665	true	83.4372	0.307865		true	1	40				N	N	N	N	Y
40	B16	false	1T	ADARB1	UNKNOWN	SYBR	None				0.366837	0.297505	0.452326	27.3655	27.2044	0.153399		9.31297	0.108853	0.108853	1.44679	83.8427	true	75.4609	0.307865		true	1	40				N	N	N	N	Y
41	B17	false	1T	ADARB1	UNKNOWN	SYBR	None				0.366837	0.297505	0.452326	27.06	27.2044	0.153399		9.31297	0.108853	0.108853	1.44679	83.7075	true	75.3257	0.307865		true	1	40				N	N	N	N	Y
42	B18	false	1T	ADARB1	UNKNOWN	SYBR	None				0.366837	0.297505	0.452326	27.1878	27.2044	0.153399		9.31297	0.108853	0.108853	1.44679	83.8427	true	75.4609	0.307865		true	1	40				N	N	N	N	Y
64	C16	false	2N	ADARB1	UNKNOWN	SYBR	None				2.09049	0.785381	5.56434	29.77	29.5652	0.875325		6.80234	0.508699	0.508699	-1.06384	75.8665	true	83.8427	0.307865		true	1	40				Y	N	N	N	Y
65	C17	false	2N	ADARB1	UNKNOWN	SYBR	None				2.09049	0.785381	5.56434	28.6057	29.5652	0.875325		6.80234	0.508699	0.508699	-1.06384	76.0016	true	83.8427	0.307865		true	1	40				Y	N	N	N	Y
66	C18	false	2N	ADARB1	UNKNOWN	SYBR	None				2.09049	0.785381	5.56434	30.32	29.5652	0.875325		6.80234	0.508699	0.508699	-1.06384	83.7075	true	75.8665	0.307865		true	1	40				Y	N	N	N	Y
88	D16	false	2T	ADARB1	UNKNOWN	SYBR	None				0.501047	0.0452483	5.54823	26.6672	25.4913	2.16296		8.86316	1.24944	1.24944	0.996981	83.7075	true	75.7313	0.307865		true	1	40				Y	N	N	N	Y
89	D17	false	2T	ADARB1	UNKNOWN	SYBR	None				0.501047	0.0452483	5.54823	26.8115	25.4913	2.16296		8.86316	1.24944	1.24944	0.996981	83.8427	true	75.7313	0.307865		true	1	40				Y	N	N	N	Y
90	D18	false	2T	ADARB1	UNKNOWN	SYBR	None				0.501047	0.0452483	5.54823	22.9951	25.4913	2.16296		8.86316	1.24944	1.24944	0.996981	76.0016	true		0.307865		true	1	40				Y	N	N	N	N
136	F16	false	3N	ADARB1	UNKNOWN	SYBR	None				0.509973	0.22293	1.16661	25.119	25.0096	0.736576		8.83769	0.429986	0.429986	0.971507	83.7075	true	75.7313	0.307865		true	1	40				Y	N	N	N	Y
137	F17	false	3N	ADARB1	UNKNOWN	SYBR	None				0.509973	0.22293	1.16661	24.2245	25.0096	0.736576		8.83769	0.429986	0.429986	0.971507	75.8665	true	83.7075	0.307865		true	1	40				Y	N	N	N	Y
138	F18	false	3N	ADARB1	UNKNOWN	SYBR	None				0.509973	0.22293	1.16661	25.6854	25.0096	0.736576		8.83769	0.429986	0.429986	0.971507	83.7075	true	75.7313	0.307865		true	1	40				Y	N	N	N	Y
112	E16	false	3T	ADARB1	UNKNOWN	SYBR	None				0.481718	0.136488	1.70017	25.4531	24.7469	1.1336		8.91992	0.655305	0.655305	1.05374	83.8427	true	75.7313	0.307865		true	1	40				Y	N	N	N	Y
113	E17	false	3T	ADARB1	UNKNOWN	SYBR	None				0.481718	0.136488	1.70017	25.3483	24.7469	1.1336		8.91992	0.655305	0.655305	1.05374	83.7075	true	75.7313	0.307865		true	1	40				Y	N	N	N	Y
114	E18	false	3T	ADARB1	UNKNOWN	SYBR	None				0.481718	0.136488	1.70017	23.4393	24.7469	1.1336		8.91992	0.655305	0.655305	1.05374	76.0016	true	83.7075	0.307865		true	1	40				Y	N	N	N	Y
160	G16	false	4N	ADARB1	UNKNOWN	SYBR	None				4.12574	0.276579	61.5438	23.7866	22.2961	2.43198		5.82153	1.40427	1.40427	-2.04465	75.8665	true	83.7075	0.307865		true	1	40				Y	N	N	N	Y
161	G17	false	4N	ADARB1	UNKNOWN	SYBR	None				4.12574	0.276579	61.5438	23.6121	22.2961	2.43198		5.82153	1.40427	1.40427	-2.04465	76.0016	true	83.8427	0.307865		true	1	40				Y	N	N	N	Y
162	G18	false	4N	ADARB1	UNKNOWN	SYBR	None				4.12574	0.276579	61.5438	19.4897	22.2961	2.43198		5.82153	1.40427	1.40427	-2.04465	76.0016	true		0.307865		true	1	40				Y	N	N	N	N
184	H16	false	4T	ADARB1	UNKNOWN	SYBR	None				9.58916	2.90028	31.7045	22.9563	23.9989	1.07503		4.60477	0.621374	0.621374	-3.2614	76.1368	true		0.307865		true	1	40				Y	N	N	N	N
185	H17	false	4T	ADARB1	UNKNOWN	SYBR	None				9.58916	2.90028	31.7045	23.9369	23.9989	1.07503		4.60477	0.621374	0.621374	-3.2614	76.0016	true		0.307865		true	1	40				Y	N	N	N	N
186	H18	false	4T	ADARB1	UNKNOWN	SYBR	None				9.58916	2.90028	31.7045	25.1036	23.9989	1.07503		4.60477	0.621374	0.621374	-3.2614	76.0016	true	83.8427	0.307865		true	1	40				Y	N	N	N	Y
208	I16	false	5N	ADARB1	UNKNOWN	SYBR	None				2.39249	0.527914	10.8427	22.9154	23.1792	1.36001		6.60767	0.785226	0.785226	-1.25851	76.0016	true	83.8427	0.307865		true	1	40				Y	N	N	N	Y
209	I17	false	5N	ADARB1	UNKNOWN	SYBR	None				2.39249	0.527914	10.8427	21.9705	23.1792	1.36001		6.60767	0.785226	0.785226	-1.25851	75.8665	true	83.5723	0.307865		true	1	40				Y	N	N	N	Y
210	I18	false	5N	ADARB1	UNKNOWN	SYBR	None				2.39249	0.527914	10.8427	24.6518	23.1792	1.36001		6.60767	0.785226	0.785226	-1.25851	83.8427	true	75.7313	0.307865		true	1	40				Y	N	N	N	Y
232	J16	false	5T	ADARB1	UNKNOWN	SYBR	None				3.24448	0.44614	23.595	21.3919	23.2794	1.7845		6.16819	1.03097	1.03097	-1.69799	76.1368	true		0.307865		true	1	40				Y	N	N	N	N
233	J17	false	5T	ADARB1	UNKNOWN	SYBR	None				3.24448	0.44614	23.595	23.5073	23.2794	1.7845		6.16819	1.03097	1.03097	-1.69799	76.0016	true		0.307865		true	1	40				Y	N	N	N	N
234	J18	false	5T	ADARB1	UNKNOWN	SYBR	None				3.24448	0.44614	23.595	24.9391	23.2794	1.7845		6.16819	1.03097	1.03097	-1.69799	76.1368	true	83.7075	0.307865		true	1	40				Y	N	N	N	Y
257	K17	false	H2O	ADARB1	UNKNOWN	SYBR	None				103120			21.1905	21.1905			-8.78779			-16.654	76.272	true		0.307865		true	1	40				N	N	N	N	N
7	A7	false	1N	AFF3	UNKNOWN	SYBR	None				1	0.517204	1.93347	32.4594	32.7715	0.590499		10.5621	0.342595	0.342595	0	80.5981	true		0.385452		true	1	40				Y	N	N	N	N
8	A8	false	1N	AFF3	UNKNOWN	SYBR	None				1	0.517204	1.93347	33.4526	32.7715	0.590499		10.5621	0.342595	0.342595	0	80.7333	true		0.385452		true	1	40				Y	N	N	N	N
9	A9	false	1N	AFF3	UNKNOWN	SYBR	None				1	0.517204	1.93347	32.4026	32.7715	0.590499		10.5621	0.342595	0.342595	0	80.5981	true		0.385452		true	1	40				Y	N	N	N	N
31	B7	false	1T	AFF3	UNKNOWN	SYBR	None				1.02869	0.791109	1.33761	28.4666	28.4128	0.209388		10.5213	0.136454	0.136454	-0.0408045	80.5981	true		0.385452		true	1	40				N	N	N	N	N
32	B8	false	1T	AFF3	UNKNOWN	SYBR	None				1.02869	0.791109	1.33761	28.1817	28.4128	0.209388		10.5213	0.136454	0.136454	-0.0408045	80.5981	true		0.385452		true	1	40				N	N	N	N	N
33	B9	false	1T	AFF3	UNKNOWN	SYBR	None				1.02869	0.791109	1.33761	28.59	28.4128	0.209388		10.5213	0.136454	0.136454	-0.0408045	80.5981	true		0.385452		true	1	40				N	N	N	N	N
55	C7	false	2N	AFF3	UNKNOWN	SYBR	None				2.46693	1.38203	4.4035	32.3426	32.0223	0.511683		9.25939	0.30108	0.30108	-1.30272	80.463	true		0.385452		true	1	40				Y	N	N	N	N
56	C8	false	2N	AFF3	UNKNOWN	SYBR	None				2.46693	1.38203	4.4035	32.2921	32.0223	0.511683		9.25939	0.30108	0.30108	-1.30272	80.5981	true		0.385452		true	1	40				Y	N	N	N	N
57	C9	false	2N	AFF3	UNKNOWN	SYBR	None				2.46693	1.38203	4.4035	31.4322	32.0223	0.511683		9.25939	0.30108	0.30108	-1.30272	80.5981	true		0.385452		true	1	40				Y	N	N	N	N
79	D7	false	2T	AFF3	UNKNOWN	SYBR	None				1.15646	0.958835	1.39481	26.9689	26.9805	0.153402		10.3524	0.0973749	0.0973749	-0.209711	80.5981	true		0.385452		true	1	40				N	N	N	N	N
80	D8	false	2T	AFF3	UNKNOWN	SYBR	None				1.15646	0.958835	1.39481	27.1394	26.9805	0.153402		10.3524	0.0973749	0.0973749	-0.209711	80.7333	true		0.385452		true	1	40				N	N	N	N	N
81	D9	false	2T	AFF3	UNKNOWN	SYBR	None				1.15646	0.958835	1.39481	26.8333	26.9805	0.153402		10.3524	0.0973749	0.0973749	-0.209711	80.7333	true		0.385452		true	1	40				N	N	N	N	N
127	F7	false	3N	AFF3	UNKNOWN	SYBR	None				0.234083	0.179653	0.305003	28.9773	28.829	0.21122		12.657	0.137516	0.137516	2.09491	80.5981	true		0.385452		true	1	40				N	N	N	N	N
128	F8	false	3N	AFF3	UNKNOWN	SYBR	None				0.234083	0.179653	0.305003	28.5872	28.829	0.21122		12.657	0.137516	0.137516	2.09491	80.7333	true		0.385452		true	1	40				N	N	N	N	N
129	F9	false	3N	AFF3	UNKNOWN	SYBR	None				0.234083	0.179653	0.305003	28.9224	28.829	0.21122		12.657	0.137516	0.137516	2.09491	80.7333	true		0.385452		true	1	40				N	N	N	N	N
103	E7	false	3T	AFF3	UNKNOWN	SYBR	None				1.11627	1.00319	1.2421	26.3003	26.2304	0.0776066		10.4034	0.0555012	0.0555012	-0.158691	80.7333	true		0.385452		true	1	40				N	N	N	N	N
104	E8	false	3T	AFF3	UNKNOWN	SYBR	None				1.11627	1.00319	1.2421	26.1469	26.2304	0.0776066		10.4034	0.0555012	0.0555012	-0.158691	80.7333	true		0.385452		true	1	40				N	N	N	N	N
105	E9	false	3T	AFF3	UNKNOWN	SYBR	None				1.11627	1.00319	1.2421	26.2441	26.2304	0.0776066		10.4034	0.0555012	0.0555012	-0.158691	80.7333	true		0.385452		true	1	40				N	N	N	N	N
151	G7	false	4N	AFF3	UNKNOWN	SYBR	None				3.00343	2.52784	3.5685	25.4461	25.4501	0.150542		8.9755	0.0895766	0.0895766	-1.58661	80.7333	true		0.385452		true	1	40				N	N	N	N	N
152	G8	false	4N	AFF3	UNKNOWN	SYBR	None				3.00343	2.52784	3.5685	25.6026	25.4501	0.150542		8.9755	0.0895766	0.0895766	-1.58661	80.7333	true		0.385452		true	1	40				N	N	N	N	N
153	G9	false	4N	AFF3	UNKNOWN	SYBR	None				3.00343	2.52784	3.5685	25.3016	25.4501	0.150542		8.9755	0.0895766	0.0895766	-1.58661	80.7333	true		0.385452		true	1	40				N	N	N	N	N
175	H7	false	4T	AFF3	UNKNOWN	SYBR	None				1.82195	1.1761	2.82247	29.4898	29.0908	0.390597		9.69663	0.227441	0.227441	-0.865481	80.7333	true		0.385452		true	1	40				N	N	N	N	N
176	H8	false	4T	AFF3	UNKNOWN	SYBR	None				1.82195	1.1761	2.82247	29.0734	29.0908	0.390597		9.69663	0.227441	0.227441	-0.865481	80.7333	true		0.385452		true	1	40				N	N	N	N	N
177	H9	false	4T	AFF3	UNKNOWN	SYBR	None				1.82195	1.1761	2.82247	28.7091	29.0908	0.390597		9.69663	0.227441	0.227441	-0.865481	80.7333	true		0.385452		true	1	40				N	N	N	N	N
199	I7	false	5N	AFF3	UNKNOWN	SYBR	None				1.26605	1.12067	1.43029	26.7674	26.7933	0.109331		10.2218	0.0633824	0.0633824	-0.340334	80.7333	true		0.385452		true	1	40				N	N	N	N	N
200	I8	false	5N	AFF3	UNKNOWN	SYBR	None				1.26605	1.12067	1.43029	26.9133	26.7933	0.109331		10.2218	0.0633824	0.0633824	-0.340334	80.7333	true		0.385452		true	1	40				N	N	N	N	N
201	I9	false	5N	AFF3	UNKNOWN	SYBR	None				1.26605	1.12067	1.43029	26.6993	26.7933	0.109331		10.2218	0.0633824	0.0633824	-0.340334	80.7333	true		0.385452		true	1	40				N	N	N	N	N
223	J7	false	5T	AFF3	UNKNOWN	SYBR	None				0.205485	0.186422	0.226498	30.0239	29.9562	0.0586515		12.845	0.0505907	0.0505907	2.28289	80.5981	true		0.385452		true	1	40				N	N	N	N	N
224	J8	false	5T	AFF3	UNKNOWN	SYBR	None				0.205485	0.186422	0.226498	29.92	29.9562	0.0586515		12.845	0.0505907	0.0505907	2.28289	80.7333	true		0.385452		true	1	40				N	N	N	N	N
225	J9	false	5T	AFF3	UNKNOWN	SYBR	None				0.205485	0.186422	0.226498	29.9248	29.9562	0.0586515		12.845	0.0505907	0.0505907	2.28289	80.5981	true		0.385452		true	1	40				N	N	N	N	N
248	K8	false	H2O	AFF3	UNKNOWN	SYBR	None				2162.8			29.4617	29.4617			-0.516575			-11.0787	77.3536	true	70.594	0.385452		true	1	40				N	N	N	N	Y
10	A10	false	1N	BARD1	UNKNOWN	SYBR	None				1	0.743968	1.34414	30.2178	30.5107	0.259671		8.30124	0.153681	0.153681	0	80.3278	true		0.346956		true	1	40				N	N	N	N	N
11	A11	false	1N	BARD1	UNKNOWN	SYBR	None				1	0.743968	1.34414	30.6015	30.5107	0.259671		8.30124	0.153681	0.153681	0	80.1926	true		0.346956		true	1	40				N	N	N	N	N
12	A12	false	1N	BARD1	UNKNOWN	SYBR	None				1	0.743968	1.34414	30.7127	30.5107	0.259671		8.30124	0.153681	0.153681	0	80.3278	true		0.346956		true	1	40				N	N	N	N	N
34	B10	false	1T	BARD1	UNKNOWN	SYBR	None				1.30681	1.12797	1.514	25.8136	25.8067	0.0743493		7.9152	0.0764712	0.0764712	-0.386045	80.463	true		0.346956		true	1	40				N	N	N	N	N
35	B11	false	1T	BARD1	UNKNOWN	SYBR	None				1.30681	1.12797	1.514	25.8773	25.8067	0.0743493		7.9152	0.0764712	0.0764712	-0.386045	80.463	true		0.346956		true	1	40				N	N	N	N	N
36	B12	false	1T	BARD1	UNKNOWN	SYBR	None				1.30681	1.12797	1.514	25.7291	25.8067	0.0743493		7.9152	0.0764712	0.0764712	-0.386045	80.463	true		0.346956		true	1	40				N	N	N	N	N
58	C10	false	2N	BARD1	UNKNOWN	SYBR	None				1.25344	0.801312	1.96066	30.8437	30.7382	0.389876		7.97536	0.232474	0.232474	-0.325888	80.3278	true		0.346956		true	1	40				N	N	N	N	N
59	C11	false	2N	BARD1	UNKNOWN	SYBR	None				1.25344	0.801312	1.96066	30.3065	30.7382	0.389876		7.97536	0.232474	0.232474	-0.325888	80.463	true		0.346956		true	1	40				N	N	N	N	N
60	C12	false	2N	BARD1	UNKNOWN	SYBR	None				1.25344	0.801312	1.96066	31.0645	30.7382	0.389876		7.97536	0.232474	0.232474	-0.325888	80.463	true		0.346956		true	1	40				N	N	N	N	N
82	D10	false	2T	BARD1	UNKNOWN	SYBR	None				1.17388	1.07009	1.28773	24.6847	24.6981	0.0450311		8.06996	0.048101	0.048101	-0.231286	80.3278	true		0.346956		true	1	40				N	N	N	N	N
83	D11	false	2T	BARD1	UNKNOWN	SYBR	None				1.17388	1.07009	1.28773	24.7483	24.6981	0.0450311		8.06996	0.048101	0.048101	-0.231286	80.463	true		0.346956		true	1	40				N	N	N	N	N
84	D12	false	2T	BARD1	UNKNOWN	SYBR	None				1.17388	1.07009	1.28773	24.6612	24.6981	0.0450311		8.06996	0.048101	0.048101	-0.231286	80.463	true		0.346956		true	1	40				N	N	N	N	N
130	F10	false	3N	BARD1	UNKNOWN	SYBR	None				1.10405	0.963434	1.26519	24.3925	24.3304	0.0540017		8.15843	0.0707924	0.0707924	-0.142808	80.3278	true		0.346956		true	1	40				N	N	N	N	N
131	F11	false	3N	BARD1	UNKNOWN	SYBR	None				1.10405	0.963434	1.26519	24.304	24.3304	0.0540017		8.15843	0.0707924	0.0707924	-0.142808	80.463	true		0.346956		true	1	40				N	N	N	N	N
132	F12	false	3N	BARD1	UNKNOWN	SYBR	None				1.10405	0.963434	1.26519	24.2947	24.3304	0.0540017		8.15843	0.0707924	0.0707924	-0.142808	80.463	true		0.346956		true	1	40				N	N	N	N	N
106	E10	false	3T	BARD1	UNKNOWN	SYBR	None				1.38836	1.27446	1.51245	23.6559	23.6548	0.0521276		7.82786	0.044481	0.044481	-0.473386	80.3278	true		0.346956		true	1	40				N	N	N	N	N
107	E11	false	3T	BARD1	UNKNOWN	SYBR	None				1.38836	1.27446	1.51245	23.7064	23.6548	0.0521276		7.82786	0.044481	0.044481	-0.473386	80.463	true		0.346956		true	1	40				N	N	N	N	N
108	E12	false	3T	BARD1	UNKNOWN	SYBR	None				1.38836	1.27446	1.51245	23.6022	23.6548	0.0521276		7.82786	0.044481	0.044481	-0.473386	80.463	true		0.346956		true	1	40				N	N	N	N	N
154	G10	false	4N	BARD1	UNKNOWN	SYBR	None				1.39672	1.20074	1.62469	24.4444	24.2938	0.130792		7.8192	0.0785611	0.0785611	-0.482047	80.3278	true		0.346956		true	1	40				N	N	N	N	N
155	G11	false	4N	BARD1	UNKNOWN	SYBR	None				1.39672	1.20074	1.62469	24.2091	24.2938	0.130792		7.8192	0.0785611	0.0785611	-0.482047	80.463	true		0.346956		true	1	40				N	N	N	N	N
156	G12	false	4N	BARD1	UNKNOWN	SYBR	None				1.39672	1.20074	1.62469	24.2278	24.2938	0.130792		7.8192	0.0785611	0.0785611	-0.482047	80.463	true		0.346956		true	1	40				N	N	N	N	N
178	H10	false	4T	BARD1	UNKNOWN	SYBR	None				0.446496	0.368396	0.541153	29.0418	28.8587	0.165298		9.46452	0.0999082	0.0999082	1.16328	80.463	true		0.346956		true	1	40				N	N	N	N	N
179	H11	false	4T	BARD1	UNKNOWN	SYBR	None				0.446496	0.368396	0.541153	28.7206	28.8587	0.165298		9.46452	0.0999082	0.0999082	1.16328	80.463	true		0.346956		true	1	40				N	N	N	N	N
180	H12	false	4T	BARD1	UNKNOWN	SYBR	None				0.446496	0.368396	0.541153	28.8136	28.8587	0.165298		9.46452	0.0999082	0.0999082	1.16328	80.463	true		0.346956		true	1	40				N	N	N	N	N
202	I10	false	5N	BARD1	UNKNOWN	SYBR	None				0.712543	0.63812	0.795646	25.267	25.3618	0.0987854		8.79019	0.0573215	0.0573215	0.488951	80.463	true		0.346956		true	1	40				N	N	N	N	N
203	I11	false	5N	BARD1	UNKNOWN	SYBR	None				0.712543	0.63812	0.795646	25.3541	25.3618	0.0987854		8.79019	0.0573215	0.0573215	0.488951	80.463	true		0.346956		true	1	40				N	N	N	N	N
204	I12	false	5N	BARD1	UNKNOWN	SYBR	None				0.712543	0.63812	0.795646	25.4641	25.3618	0.0987854		8.79019	0.0573215	0.0573215	0.488951	80.463	true		0.346956		true	1	40				N	N	N	N	N
226	J10	false	5T	BARD1	UNKNOWN	SYBR	None				1.44481	1.31094	1.59236	24.9328	24.8816	0.0584831		7.77036	0.0505256	0.0505256	-0.530883	80.463	true		0.346956		true	1	40				N	N	N	N	N
227	J11	false	5T	BARD1	UNKNOWN	SYBR	None				1.44481	1.31094	1.59236	24.8941	24.8816	0.0584831		7.77036	0.0505256	0.0505256	-0.530883	80.463	true		0.346956		true	1	40				N	N	N	N	N
228	J12	false	5T	BARD1	UNKNOWN	SYBR	None				1.44481	1.31094	1.59236	24.8179	24.8816	0.0584831		7.77036	0.0505256	0.0505256	-0.530883	80.463	true		0.346956		true	1	40				N	N	N	N	N
251	K11	false	H2O	BARD1	UNKNOWN	SYBR	None				32.9087			33.2391	33.2391			3.26085			-5.0404	77.7591	true	69.9181	0.346956		true	1	40				N	N	N	N	Y
13	A13	false	1N	BRCA1	UNKNOWN	SYBR	None				1	0.861591	1.16064	29.1464	29.1463	0.120631		6.93683	0.07741	0.07741	0	82.4908	true		0.381824		true	1	40				N	N	N	N	N
14	A14	false	1N	BRCA1	UNKNOWN	SYBR	None				1	0.861591	1.16064	29.0256	29.1463	0.120631		6.93683	0.07741	0.07741	0	82.3556	true		0.381824		true	1	40				N	N	N	N	N
15	A15	false	1N	BRCA1	UNKNOWN	SYBR	None				1	0.861591	1.16064	29.2668	29.1463	0.120631		6.93683	0.07741	0.07741	0	82.2204	true		0.381824		true	1	40				N	N	N	N	N
37	B13	false	1T	BRCA1	UNKNOWN	SYBR	None				0.174447	0.111431	0.273097	27.5944	27.3474	0.388212		9.45598	0.232898	0.232898	2.51914	82.2204	true		0.381824		true	1	40				N	N	N	N	N
38	B14	false	1T	BRCA1	UNKNOWN	SYBR	None				0.174447	0.111431	0.273097	26.9	27.3474	0.388212		9.45598	0.232898	0.232898	2.51914	82.3556	true		0.381824		true	1	40				N	N	N	N	N
39	B15	false	1T	BRCA1	UNKNOWN	SYBR	None				0.174447	0.111431	0.273097	27.548	27.3474	0.388212		9.45598	0.232898	0.232898	2.51914	82.0853	true		0.381824		true	1	40				N	N	N	N	N
61	C13	false	2N	BRCA1	UNKNOWN	SYBR	None				0.142743	0.0702765	0.289934	32.2766	32.5082	0.629762		9.74534	0.368207	0.368207	2.80851	82.3556	true	76.6776	0.381824		true	1	40				Y	N	N	N	Y
62	C14	false	2N	BRCA1	UNKNOWN	SYBR	None				0.142743	0.0702765	0.289934	32.0271	32.5082	0.629762		9.74534	0.368207	0.368207	2.80851	82.3556	true	76.5424	0.381824		true	1	40				Y	N	N	N	Y
63	C15	false	2N	BRCA1	UNKNOWN	SYBR	None				0.142743	0.0702765	0.289934	33.221	32.5082	0.629762		9.74534	0.368207	0.368207	2.80851	82.4908	true	76.272	0.381824		true	1	40				Y	N	N	N	Y
85	D13	false	2T	BRCA1	UNKNOWN	SYBR	None				0.206275	0.186164	0.22856	25.8867	25.8423	0.0600934		9.21419	0.0533059	0.0533059	2.27736	82.4908	true		0.381824		true	1	40				N	N	N	N	N
86	D14	false	2T	BRCA1	UNKNOWN	SYBR	None				0.206275	0.186164	0.22856	25.7739	25.8423	0.0600934		9.21419	0.0533059	0.0533059	2.27736	82.3556	true		0.381824		true	1	40				N	N	N	N	N
87	D15	false	2T	BRCA1	UNKNOWN	SYBR	None				0.206275	0.186164	0.22856	25.8663	25.8423	0.0600934		9.21419	0.0533059	0.0533059	2.27736	82.3556	true		0.381824		true	1	40				N	N	N	N	N
133	F13	false	3N	BRCA1	UNKNOWN	SYBR	None				0.117626	0.10283	0.134552	26.2314	26.1965	0.0502133		10.0245	0.0698567	0.0698567	3.08772	82.3556	true		0.381824		true	1	40				N	N	N	N	N
134	F14	false	3N	BRCA1	UNKNOWN	SYBR	None				0.117626	0.10283	0.134552	26.2192	26.1965	0.0502133		10.0245	0.0698567	0.0698567	3.08772	82.3556	true		0.381824		true	1	40				N	N	N	N	N
135	F15	false	3N	BRCA1	UNKNOWN	SYBR	None				0.117626	0.10283	0.134552	26.139	26.1965	0.0502133		10.0245	0.0698567	0.0698567	3.08772	82.3556	true		0.381824		true	1	40				N	N	N	N	N
109	E13	false	3T	BRCA1	UNKNOWN	SYBR	None				0.394008	0.311983	0.497598	23.9947	24.1075	0.202276		8.28054	0.12129	0.12129	1.3437	82.3556	true		0.381824		true	1	40				N	N	N	N	N
110	E14	false	3T	BRCA1	UNKNOWN	SYBR	None				0.394008	0.311983	0.497598	23.9868	24.1075	0.202276		8.28054	0.12129	0.12129	1.3437	82.3556	true		0.381824		true	1	40				N	N	N	N	N
111	E15	false	3T	BRCA1	UNKNOWN	SYBR	None				0.394008	0.311983	0.497598	24.3411	24.1075	0.202276		8.28054	0.12129	0.12129	1.3437	82.2204	true		0.381824		true	1	40				N	N	N	N	N
157	G13	false	4N	BRCA1	UNKNOWN	SYBR	None				0.10608	0.0686584	0.163898	26.6216	26.6482	0.389746		10.1736	0.226061	0.226061	3.23677	82.3556	true	76.0016	0.381824		true	1	40				N	N	N	N	Y
158	G14	false	4N	BRCA1	UNKNOWN	SYBR	None				0.10608	0.0686584	0.163898	27.0506	26.6482	0.389746		10.1736	0.226061	0.226061	3.23677	82.4908	true		0.381824		true	1	40				N	N	N	N	N
159	G15	false	4N	BRCA1	UNKNOWN	SYBR	None				0.10608	0.0686584	0.163898	26.2725	26.6482	0.389746		10.1736	0.226061	0.226061	3.23677	82.3556	true	76.4072	0.381824		true	1	40				N	N	N	N	Y
181	H13	false	4T	BRCA1	UNKNOWN	SYBR	None				0.239974	0.155878	0.369441	28.1529	28.39	0.384926		8.99588	0.224195	0.224195	2.05905	82.4908	true	76.5424	0.381824		true	1	40				N	N	N	N	Y
182	H14	false	4T	BRCA1	UNKNOWN	SYBR	None				0.239974	0.155878	0.369441	28.8342	28.39	0.384926		8.99588	0.224195	0.224195	2.05905	82.3556	true		0.381824		true	1	40				N	N	N	N	N
183	H15	false	4T	BRCA1	UNKNOWN	SYBR	None				0.239974	0.155878	0.369441	28.183	28.39	0.384926		8.99588	0.224195	0.224195	2.05905	82.3556	true	76.4072	0.381824		true	1	40				N	N	N	N	Y
205	I13	false	5N	BRCA1	UNKNOWN	SYBR	None				0.297545	0.260544	0.3398	25.2925	25.2572	0.119101		8.68565	0.0690021	0.0690021	1.74882	82.3556	true		0.381824		true	1	40				N	N	N	N	N
206	I14	false	5N	BRCA1	UNKNOWN	SYBR	None				0.297545	0.260544	0.3398	25.3547	25.2572	0.119101		8.68565	0.0690021	0.0690021	1.74882	82.4908	true		0.381824		true	1	40				N	N	N	N	N
207	I15	false	5N	BRCA1	UNKNOWN	SYBR	None				0.297545	0.260544	0.3398	25.1245	25.2572	0.119101		8.68565	0.0690021	0.0690021	1.74882	82.3556	true		0.381824		true	1	40				N	N	N	N	N
229	J13	false	5T	BRCA1	UNKNOWN	SYBR	None				0.226899	0.168669	0.305232	25.9584	26.188	0.258852		9.07671	0.154102	0.154102	2.13988	82.3556	true	76.4072	0.381824		true	1	40				N	N	N	N	Y
230	J14	false	5T	BRCA1	UNKNOWN	SYBR	None				0.226899	0.168669	0.305232	26.137	26.188	0.258852		9.07671	0.154102	0.154102	2.13988	82.3556	true	76.272	0.381824		true	1	40				N	N	N	N	Y
231	J15	false	5T	BRCA1	UNKNOWN	SYBR	None				0.226899	0.168669	0.305232	26.4685	26.188	0.258852		9.07671	0.154102	0.154102	2.13988	82.3556	true		0.381824		true	1	40				N	N	N	N	N
254	K14	false	H2O	BRCA1	UNKNOWN	SYBR	None				128.556			29.9088	29.9088			-0.0694256			-7.00626	76.6776	true		0.381824		true	1	40				N	N	N	N	N
19	A19	false	1N	CD3EAP	UNKNOWN	SYBR	None				1	0.614334	1.62778	33.1295	32.6582	0.434575		10.4488	0.253167	0.253167	0	85.7354	true		0.319828		true	1	40				N	N	N	N	N
20	A20	false	1N	CD3EAP	UNKNOWN	SYBR	None				1	0.614334	1.62778	32.2734	32.6582	0.434575		10.4488	0.253167	0.253167	0	85.7354	true		0.319828		true	1	40				N	N	N	N	N
21	A21	false	1N	CD3EAP	UNKNOWN	SYBR	None				1	0.614334	1.62778	32.5717	32.6582	0.434575		10.4488	0.253167	0.253167	0	85.465	true		0.319828		true	1	40				N	N	N	N	N
43	B19	false	1T	CD3EAP	UNKNOWN	SYBR	None				1.83504	1.61703	2.08245	27.468	27.4644	0.0306797		9.57295	0.065719	0.065719	-0.875814	85.6002	true		0.319828		true	1	40				N	N	N	N	N
44	B20	false	1T	CD3EAP	UNKNOWN	SYBR	None				1.83504	1.61703	2.08245	27.4931	27.4644	0.0306797		9.57295	0.065719	0.065719	-0.875814	85.6002	true		0.319828		true	1	40				N	N	N	N	N
45	B21	false	1T	CD3EAP	UNKNOWN	SYBR	None				1.83504	1.61703	2.08245	27.4321	27.4644	0.0306797		9.57295	0.065719	0.065719	-0.875814	85.6002	true		0.319828		true	1	40				N	N	N	N	N
67	C19	false	2N	CD3EAP	UNKNOWN	SYBR	None							Undetermined	34.6939	0.051086						61.2658	true		0.319828		true	1	40				N	N	N	Y	N
68	C20	false	2N	CD3EAP	UNKNOWN	SYBR	None				0.357925	0.307784	0.416235	34.73	34.6939	0.051086		11.931	0.0684189	0.0684189	1.48227	85.7354	true	77.6239	0.319828		true	1	40				N	N	N	N	Y
69	C21	false	2N	CD3EAP	UNKNOWN	SYBR	None				0.357925	0.307784	0.416235	34.6578	34.6939	0.051086		11.931	0.0684189	0.0684189	1.48227	85.7354	true	77.3536	0.319828		true	1	40				N	N	N	N	Y
91	D19	false	2T	CD3EAP	UNKNOWN	SYBR	None				4.67424	4.17873	5.2285	24.9298	24.8522	0.0725134		8.22403	0.0582281	0.0582281	-2.22473	85.7354	true		0.319828		true	1	40				N	N	N	N	N
92	D20	false	2T	CD3EAP	UNKNOWN	SYBR	None				4.67424	4.17873	5.2285	24.8404	24.8522	0.0725134		8.22403	0.0582281	0.0582281	-2.22473	85.8706	true		0.319828		true	1	40				N	N	N	N	N
93	D21	false	2T	CD3EAP	UNKNOWN	SYBR	None				4.67424	4.17873	5.2285	24.7862	24.8522	0.0725134		8.22403	0.0582281	0.0582281	-2.22473	85.8706	true		0.319828		true	1	40				N	N	N	N	N
139	F19	false	3N	CD3EAP	UNKNOWN	SYBR	None				0.879195	0.714311	1.08214	26.8247	26.8065	0.151065		10.6345	0.107918	0.107918	0.185745	85.8706	true		0.319828		true	1	40				N	N	N	N	N
140	F20	false	3N	CD3EAP	UNKNOWN	SYBR	None				0.879195	0.714311	1.08214	26.6471	26.8065	0.151065		10.6345	0.107918	0.107918	0.185745	85.8706	true		0.319828		true	1	40				N	N	N	N	N
141	F21	false	3N	CD3EAP	UNKNOWN	SYBR	None				0.879195	0.714311	1.08214	26.9476	26.8065	0.151065		10.6345	0.107918	0.107918	0.185745	85.7354	true		0.319828		true	1	40				N	N	N	N	N
115	E19	false	3T	CD3EAP	UNKNOWN	SYBR	None				3.77288	3.45444	4.12067	24.296	24.3601	0.0554958		8.5331	0.0458191	0.0458191	-1.91567	85.8706	true		0.319828		true	1	40				N	N	N	N	N
116	E20	false	3T	CD3EAP	UNKNOWN	SYBR	None				3.77288	3.45444	4.12067	24.3918	24.3601	0.0554958		8.5331	0.0458191	0.0458191	-1.91567	85.7354	true		0.319828		true	1	40				N	N	N	N	N
117	E21	false	3T	CD3EAP	UNKNOWN	SYBR	None				3.77288	3.45444	4.12067	24.3925	24.3601	0.0554958		8.5331	0.0458191	0.0458191	-1.91567	85.8706	true		0.319828		true	1	40				N	N	N	N	N
163	G19	false	4N	CD3EAP	UNKNOWN	SYBR	None				0.503578	0.417074	0.608024	28.0782	27.9131	0.165424		11.4385	0.0979354	0.0979354	0.989713	85.8706	true		0.319828		true	1	40				N	N	N	N	N
164	G20	false	4N	CD3EAP	UNKNOWN	SYBR	None				0.503578	0.417074	0.608024	27.9136	27.9131	0.165424		11.4385	0.0979354	0.0979354	0.989713	85.8706	true		0.319828		true	1	40				N	N	N	N	N
165	G21	false	4N	CD3EAP	UNKNOWN	SYBR	None				0.503578	0.417074	0.608024	27.7474	27.9131	0.165424		11.4385	0.0979354	0.0979354	0.989713	85.8706	true		0.319828		true	1	40				N	N	N	N	N
187	H19	false	4T	CD3EAP	UNKNOWN	SYBR	None				1.18266	1.10196	1.26926	29.5934	29.6009	0.0377374		10.2067	0.0367224	0.0367224	-0.242033	85.8706	true		0.319828		true	1	40				N	N	N	N	N
188	H20	false	4T	CD3EAP	UNKNOWN	SYBR	None				1.18266	1.10196	1.26926	29.6418	29.6009	0.0377374		10.2067	0.0367224	0.0367224	-0.242033	85.8706	true		0.319828		true	1	40				N	N	N	N	N
189	H21	false	4T	CD3EAP	UNKNOWN	SYBR	None				1.18266	1.10196	1.26926	29.5674	29.6009	0.0377374		10.2067	0.0367224	0.0367224	-0.242033	85.8706	true	76.6776	0.319828		true	1	40				N	N	N	N	Y
211	I19	false	5N	CD3EAP	UNKNOWN	SYBR	None				1.98094	1.82181	2.15398	26.1115	26.0341	0.074711		9.46257	0.0435142	0.0435142	-0.986188	85.8706	true		0.319828		true	1	40				N	N	N	N	N
212	I20	false	5N	CD3EAP	UNKNOWN	SYBR	None				1.98094	1.82181	2.15398	25.9624	26.0341	0.074711		9.46257	0.0435142	0.0435142	-0.986188	85.8706	true		0.319828		true	1	40				N	N	N	N	N
213	I21	false	5N	CD3EAP	UNKNOWN	SYBR	None				1.98094	1.82181	2.15398	26.0285	26.0341	0.074711		9.46257	0.0435142	0.0435142	-0.986188	85.8706	true		0.319828		true	1	40				N	N	N	N	N
235	J19	false	5T	CD3EAP	UNKNOWN	SYBR	None				1.49534	1.33399	1.67619	26.915	26.9795	0.0795055		9.86829	0.0593278	0.0593278	-0.580469	85.8706	true		0.319828		true	1	40				N	N	N	N	N
236	J20	false	5T	CD3EAP	UNKNOWN	SYBR	None				1.49534	1.33399	1.67619	27.0684	26.9795	0.0795055		9.86829	0.0593278	0.0593278	-0.580469	85.8706	true		0.319828		true	1	40				N	N	N	N	N
237	J21	false	5T	CD3EAP	UNKNOWN	SYBR	None				1.49534	1.33399	1.67619	26.9553	26.9795	0.0795055		9.86829	0.0593278	0.0593278	-0.580469	85.7354	true		0.319828		true	1	40				N	N	N	N	N
260	K20	false	H2O	CD3EAP	UNKNOWN	SYBR	None				235.248			32.549	32.549			2.57072			-7.87804	77.0832	true	70.4588	0.319828		true	1	40				N	N	N	N	Y
22	A22	false	1N	CSDC2	UNKNOWN	SYBR	None				1	0.055157	18.1301	33.2423	31.8604	2.60718		9.65096	1.50563	1.50563	0	83.9779	true		0.220448		true	1	40				Y	N	N	N	N
23	A23	false	1N	CSDC2	UNKNOWN	SYBR	None				1	0.055157	18.1301	33.4857	31.8604	2.60718		9.65096	1.50563	1.50563	0	83.9779	true		0.220448		true	1	40				Y	N	N	N	N
24	A24	false	1N	CSDC2	UNKNOWN	SYBR	None				1	0.055157	18.1301	28.8532	31.8604	2.60718		9.65096	1.50563	1.50563	0	77.0832	true	68.2958	0.220448	82.8964	true	1	40				Y	N	N	N	Y
46	B22	false	1T	CSDC2	UNKNOWN	SYBR	None				0.226338	0.167555	0.305743	29.5144	29.6859	0.247456		11.7944	0.156258	0.156258	2.14345	84.1131	true		0.220448		true	1	40				N	N	N	N	N
47	B23	false	1T	CSDC2	UNKNOWN	SYBR	None				0.226338	0.167555	0.305743	29.9696	29.6859	0.247456		11.7944	0.156258	0.156258	2.14345	83.9779	true		0.220448		true	1	40				N	N	N	N	N
48	B24	false	1T	CSDC2	UNKNOWN	SYBR	None				0.226338	0.167555	0.305743	29.5736	29.6859	0.247456		11.7944	0.156258	0.156258	2.14345	83.9779	true		0.220448		true	1	40				N	N	N	N	N
70	C22	false	2N	CSDC2	UNKNOWN	SYBR	None							Undetermined	31.8288	1.13288						61.5362	true		0.220448		true	1	40				N	Y	N	Y	N
71	C23	false	2N	CSDC2	UNKNOWN	SYBR	None				1.50007	0.25507	8.82186	32.6299	31.8288	1.13288		9.06594	0.803174	0.803174	-0.585025	83.9779	true	71.8107	0.220448	79.3814	true	1	40				Y	N	N	N	Y
72	C24	false	2N	CSDC2	UNKNOWN	SYBR	None				1.50007	0.25507	8.82186	31.0278	31.8288	1.13288		9.06594	0.803174	0.803174	-0.585025	83.9779	true	79.2462	0.220448	71.9459	true	1	40				Y	N	N	N	Y
94	D22	false	2T	CSDC2	UNKNOWN	SYBR	None				0.236014	0.0952071	0.585065	28.6771	28.3621	0.814045		11.734	0.471728	0.471728	2.08306	84.1131	true		0.220448		true	1	40				Y	N	N	N	N
95	D23	false	2T	CSDC2	UNKNOWN	SYBR	None				0.236014	0.0952071	0.585065	28.9716	28.3621	0.814045		11.734	0.471728	0.471728	2.08306	83.9779	true		0.220448		true	1	40				Y	N	N	N	N
96	D24	false	2T	CSDC2	UNKNOWN	SYBR	None				0.236014	0.0952071	0.585065	27.4377	28.3621	0.814045		11.734	0.471728	0.471728	2.08306	83.9779	true	71.5403	0.220448	76.948	true	1	40				Y	N	N	N	Y
142	F22	false	3N	CSDC2	UNKNOWN	SYBR	None				0.307493	0.0104359	9.06025	29.4344	27.5243	3.04291		11.3523	1.75798	1.75798	1.70138	84.1131	true		0.220448		true	1	40				Y	N	N	N	N
143	F23	false	3N	CSDC2	UNKNOWN	SYBR	None				0.307493	0.0104359	9.06025	24.0152	27.5243	3.04291		11.3523	1.75798	1.75798	1.70138	77.3536	true	67.8902	0.220448	71.8107	true	1	40				Y	N	N	N	Y
144	F24	false	3N	CSDC2	UNKNOWN	SYBR	None				0.307493	0.0104359	9.06025	29.1232	27.5243	3.04291		11.3523	1.75798	1.75798	1.70138	83.9779	true	76.948	0.220448		true	1	40				Y	N	N	N	Y
118	E22	false	3T	CSDC2	UNKNOWN	SYBR	None				0.077594	0.0132691	0.453748	27.4202	29.1659	1.58845		13.3389	0.917676	0.917676	3.68791	77.3536	true	83.9779	0.220448	67.4846	true	1	40				Y	N	N	N	Y
119	E23	false	3T	CSDC2	UNKNOWN	SYBR	None				0.077594	0.0132691	0.453748	30.5261	29.1659	1.58845		13.3389	0.917676	0.917676	3.68791	83.9779	true	77.0832	0.220448		true	1	40				Y	N	N	N	Y
120	E24	false	3T	CSDC2	UNKNOWN	SYBR	None				0.077594	0.0132691	0.453748	29.5513	29.1659	1.58845		13.3389	0.917676	0.917676	3.68791	83.9779	true	77.2184	0.220448		true	1	40				Y	N	N	N	Y
166	G22	false	4N	CSDC2	UNKNOWN	SYBR	None				2.08553	1.95225	2.22791	25.1157	25.0651	0.0460843		8.59055	0.0343158	0.0343158	-1.06042	84.1131	true		0.220448		true	1	40				N	N	N	N	N
167	G23	false	4N	CSDC2	UNKNOWN	SYBR	None				2.08553	1.95225	2.22791	25.0542	25.0651	0.0460843		8.59055	0.0343158	0.0343158	-1.06042	84.1131	true		0.220448		true	1	40				N	N	N	N	N
168	G24	false	4N	CSDC2	UNKNOWN	SYBR	None				2.08553	1.95225	2.22791	25.0255	25.0651	0.0460843		8.59055	0.0343158	0.0343158	-1.06042	84.1131	true		0.220448		true	1	40				N	N	N	N	N
190	H22	false	4T	CSDC2	UNKNOWN	SYBR	None				10.3166	2.24951	47.3137	25.0362	25.6782	1.36979		6.28406	0.791403	0.791403	-3.3669	83.9779	true	71.9459	0.220448	76.1368	true	1	40				Y	N	N	N	Y
191	H23	false	4T	CSDC2	UNKNOWN	SYBR	None				10.3166	2.24951	47.3137	27.2511	25.6782	1.36979		6.28406	0.791403	0.791403	-3.3669	83.9779	true	71.9459	0.220448	76.8128	true	1	40				Y	N	N	N	Y
192	H24	false	4T	CSDC2	UNKNOWN	SYBR	None				10.3166	2.24951	47.3137	24.7473	25.6782	1.36979		6.28406	0.791403	0.791403	-3.3669	83.9779	true	76.948	0.220448	68.0254	true	1	40				Y	N	N	N	Y
214	I22	false	5N	CSDC2	UNKNOWN	SYBR	None				1.25316	0.157889	9.9463	26.8363	25.897	1.86437		9.32539	1.07641	1.07641	-0.325573	84.1131	true		0.220448		true	1	40				Y	N	N	N	N
215	I23	false	5N	CSDC2	UNKNOWN	SYBR	None				1.25316	0.157889	9.9463	23.7498	25.897	1.86437		9.32539	1.07641	1.07641	-0.325573	83.9779	true	77.0832	0.220448	71.8107	true	1	40				Y	N	N	N	Y
216	I24	false	5N	CSDC2	UNKNOWN	SYBR	None				1.25316	0.157889	9.9463	27.1048	25.897	1.86437		9.32539	1.07641	1.07641	-0.325573	84.1131	true		0.220448		true	1	40				Y	N	N	N	N
238	J22	false	5T	CSDC2	UNKNOWN	SYBR	None				0.100954	0.0333447	0.305644	29.6066	30.0704	0.994866		12.9592	0.575615	0.575615	3.30824	83.9779	true	77.2184	0.220448	67.079	true	1	40				Y	N	N	N	Y
239	J23	false	5T	CSDC2	UNKNOWN	SYBR	None				0.100954	0.0333447	0.305644	29.3922	30.0704	0.994866		12.9592	0.575615	0.575615	3.30824	83.9779	true	77.2184	0.220448	67.8902	true	1	40				Y	N	N	N	Y
240	J24	false	5T	CSDC2	UNKNOWN	SYBR	None				0.100954	0.0333447	0.305644	31.2125	30.0704	0.994866		12.9592	0.575615	0.575615	3.30824	83.9779	true	77.3536	0.220448		true	1	40				Y	N	N	N	Y
263	K23	false	H2O	CSDC2	UNKNOWN	SYBR	None				3176.65			27.9959	27.9959			-1.98233			-11.6333	72.0811	true		0.220448		true	1	40				N	N	N	N	N
265	L1	false	1N	CSTF2	UNKNOWN	SYBR	None				1	0.598302	1.6714	31.6186	31.3505	0.458577		9.14109	0.266907	0.266907	0	86.2762	true		0.322413		true	1	40				N	N	N	N	N
266	L2	false	1N	CSTF2	UNKNOWN	SYBR	None				1	0.598302	1.6714	30.821	31.3505	0.458577		9.14109	0.266907	0.266907	0	86.2762	true	78.7055	0.322413		true	1	40				N	N	Y	N	Y
267	L3	false	1N	CSTF2	UNKNOWN	SYBR	None				1	0.598302	1.6714	31.612	31.3505	0.458577		9.14109	0.266907	0.266907	0	86.0058	true	78.0295	0.322413		true	1	40				N	N	N	N	Y
289	M1	false	1T	CSTF2	UNKNOWN	SYBR	None				0.710256	0.511048	0.987115	27.8312	27.5261	0.275222		9.63468	0.171039	0.171039	0.49359	85.8706	true		0.322413		true	1	40				N	N	N	N	N
290	M2	false	1T	CSTF2	UNKNOWN	SYBR	None				0.710256	0.511048	0.987115	27.4509	27.5261	0.275222		9.63468	0.171039	0.171039	0.49359	86.0058	true		0.322413		true	1	40				N	N	N	N	N
291	M3	false	1T	CSTF2	UNKNOWN	SYBR	None				0.710256	0.511048	0.987115	27.2964	27.5261	0.275222		9.63468	0.171039	0.171039	0.49359	86.141	true		0.322413		true	1	40				N	N	N	N	N
313	N1	false	2N	CSTF2	UNKNOWN	SYBR	None				1.36624	0.10656	17.517	29.0684	31.4538	2.29381		8.69088	1.32561	1.32561	-0.450209	77.6239	true	86.0058	0.322413		true	1	40				Y	N	N	N	Y
314	N2	false	2N	CSTF2	UNKNOWN	SYBR	None				1.36624	0.10656	17.517	33.6435	31.4538	2.29381		8.69088	1.32561	1.32561	-0.450209	86.141	true	77.2184	0.322413		true	1	40				Y	N	N	N	Y
315	N3	false	2N	CSTF2	UNKNOWN	SYBR	None				1.36624	0.10656	17.517	31.6493	31.4538	2.29381		8.69088	1.32561	1.32561	-0.450209	86.141	true		0.322413		true	1	40				Y	N	N	N	N
337	O1	false	2T	CSTF2	UNKNOWN	SYBR	None				0.887306	0.784107	1.00409	25.9201	25.9417	0.0864295		9.31359	0.0642479	0.0642479	0.172497	86.0058	true		0.322413		true	1	40				N	N	N	N	N
338	O2	false	2T	CSTF2	UNKNOWN	SYBR	None				0.887306	0.784107	1.00409	26.0369	25.9417	0.0864295		9.31359	0.0642479	0.0642479	0.172497	86.141	true		0.322413		true	1	40				N	N	N	N	N
339	O3	false	2T	CSTF2	UNKNOWN	SYBR	None				0.887306	0.784107	1.00409	25.8681	25.9417	0.0864295		9.31359	0.0642479	0.0642479	0.172497	86.141	true		0.322413		true	1	40				N	N	N	N	N
268	L4	false	3N	CSTF2	UNKNOWN	SYBR	None				0.626553	0.511635	0.767281	26.0275	25.9875	0.145385		9.81558	0.105286	0.105286	0.674493	86.2762	true		0.322413		true	1	40				N	N	N	N	N
269	L5	false	3N	CSTF2	UNKNOWN	SYBR	None				0.626553	0.511635	0.767281	25.8264	25.9875	0.145385		9.81558	0.105286	0.105286	0.674493	86.2762	true		0.322413		true	1	40				N	N	N	N	N
270	L6	false	3N	CSTF2	UNKNOWN	SYBR	None				0.626553	0.511635	0.767281	26.1088	25.9875	0.145385		9.81558	0.105286	0.105286	0.674493	86.141	true		0.322413		true	1	40				N	N	N	N	N
361	P1	false	3T	CSTF2	UNKNOWN	SYBR	None				4.59736	0.604804	34.9464	20.6612	22.7673	1.82463		6.94028	1.05396	1.05396	-2.20081	77.3536	true	86.0058	0.322413		true	1	40				Y	N	N	N	Y
362	P2	false	3T	CSTF2	UNKNOWN	SYBR	None				4.59736	0.604804	34.9464	23.7679	22.7673	1.82463		6.94028	1.05396	1.05396	-2.20081	86.0058	true	76.948	0.322413		true	1	40				Y	N	N	N	Y
363	P3	false	3T	CSTF2	UNKNOWN	SYBR	None				4.59736	0.604804	34.9464	23.8726	22.7673	1.82463		6.94028	1.05396	1.05396	-2.20081	86.141	true	76.948	0.322413		true	1	40				Y	N	N	N	Y
292	M4	false	4N	CSTF2	UNKNOWN	SYBR	None				0.212138	0.152206	0.29567	28.1147	27.8526	0.296439		11.378	0.172516	0.172516	2.23692	86.0058	true		0.322413		true	1	40				N	N	N	N	N
293	M5	false	4N	CSTF2	UNKNOWN	SYBR	None				0.212138	0.152206	0.29567	27.5309	27.8526	0.296439		11.378	0.172516	0.172516	2.23692	86.2762	true		0.322413		true	1	40				N	N	N	N	N
294	M6	false	4N	CSTF2	UNKNOWN	SYBR	None				0.212138	0.152206	0.29567	27.9122	27.8526	0.296439		11.378	0.172516	0.172516	2.23692	86.2762	true		0.322413		true	1	40				N	N	N	N	N
316	N4	false	4T	CSTF2	UNKNOWN	SYBR	None				0.532036	0.182419	1.55172	29.7198	29.4456	0.962012		10.0515	0.556204	0.556204	0.910403	86.2762	true		0.322413		true	1	40				Y	N	N	N	N
317	N5	false	4T	CSTF2	UNKNOWN	SYBR	None				0.532036	0.182419	1.55172	28.3763	29.4456	0.962012		10.0515	0.556204	0.556204	0.910403	77.3536	true	86.141	0.322413		true	1	40				Y	N	N	N	Y
318	N6	false	4T	CSTF2	UNKNOWN	SYBR	None				0.532036	0.182419	1.55172	30.2408	29.4456	0.962012		10.0515	0.556204	0.556204	0.910403	86.2762	true		0.322413		true	1	40				Y	N	N	N	N
340	O4	false	5N	CSTF2	UNKNOWN	SYBR	None				0.800762	0.361126	1.77561	25.2065	26.0332	0.71664		9.46164	0.413792	0.413792	0.320554	86.141	true	77.2184	0.322413		true	1	40				Y	N	N	N	Y
341	O5	false	5N	CSTF2	UNKNOWN	SYBR	None				0.800762	0.361126	1.77561	26.4141	26.0332	0.71664		9.46164	0.413792	0.413792	0.320554	86.2762	true		0.322413		true	1	40				Y	N	N	N	N
342	O6	false	5N	CSTF2	UNKNOWN	SYBR	None				0.800762	0.361126	1.77561	26.4789	26.0332	0.71664		9.46164	0.413792	0.413792	0.320554	86.2762	true		0.322413		true	1	40				Y	N	N	N	N
364	P4	false	5T	CSTF2	UNKNOWN	SYBR	None				1.23313	0.713736	2.13048	26.4962	25.95	0.487795		8.83877	0.284126	0.284126	-0.302322	86.141	true		0.322413		true	1	40				N	N	N	N	N
365	P5	false	5T	CSTF2	UNKNOWN	SYBR	None				1.23313	0.713736	2.13048	25.7961	25.95	0.487795		8.83877	0.284126	0.284126	-0.302322	86.141	true	77.0832	0.322413		true	1	40				N	N	N	N	Y
366	P6	false	5T	CSTF2	UNKNOWN	SYBR	None				1.23313	0.713736	2.13048	25.5577	25.95	0.487795		8.83877	0.284126	0.284126	-0.302322	86.2762	true	76.8128	0.322413		true	1	40				N	N	N	N	Y
246	K6	false	H2O	CSTF2	UNKNOWN	SYBR	None				1001.2			29.1518	29.1518			-0.826427			-9.96752	77.4888	true		0.322413		true	1	40				N	N	N	N	N
271	L7	false	1N	CTIF	UNKNOWN	SYBR	None				1	0.925215	1.08083	27.5622	27.5695	0.0383265		5.36005	0.0403896	0.0403896	0	83.302	true		0.135063		true	1	40				N	N	N	N	N
272	L8	false	1N	CTIF	UNKNOWN	SYBR	None				1	0.925215	1.08083	27.6109	27.5695	0.0383265		5.36005	0.0403896	0.0403896	0	83.302	true		0.135063		true	1	40				N	N	N	N	N
273	L9	false	1N	CTIF	UNKNOWN	SYBR	None				1	0.925215	1.08083	27.5353	27.5695	0.0383265		5.36005	0.0403896	0.0403896	0	83.4372	true		0.135063		true	1	40				N	N	N	N	N
295	M7	false	1T	CTIF	UNKNOWN	SYBR	None				0.138195	0.116339	0.164157	26.1898	26.1067	0.109505		8.21527	0.0894557	0.0894557	2.85522	83.302	true		0.135063		true	1	40				N	N	N	N	N
296	M8	false	1T	CTIF	UNKNOWN	SYBR	None				0.138195	0.116339	0.164157	25.9826	26.1067	0.109505		8.21527	0.0894557	0.0894557	2.85522	83.302	true		0.135063		true	1	40				N	N	N	N	N
297	M9	false	1T	CTIF	UNKNOWN	SYBR	None				0.138195	0.116339	0.164157	26.1478	26.1067	0.109505		8.21527	0.0894557	0.0894557	2.85522	83.4372	true		0.135063		true	1	40				N	N	N	N	N
319	N7	false	2N	CTIF	UNKNOWN	SYBR	None				0.320498	0.241415	0.425486	30.0317	29.7645	0.234325		7.00166	0.147238	0.147238	1.64161	82.8964	true		0.135063		true	1	40				N	N	N	N	N
320	N8	false	2N	CTIF	UNKNOWN	SYBR	None				0.320498	0.241415	0.425486	29.6681	29.7645	0.234325		7.00166	0.147238	0.147238	1.64161	83.302	true		0.135063		true	1	40				N	N	N	N	N
321	N9	false	2N	CTIF	UNKNOWN	SYBR	None				0.320498	0.241415	0.425486	29.5939	29.7645	0.234325		7.00166	0.147238	0.147238	1.64161	83.302	true		0.135063		true	1	40				N	N	N	N	N
343	O7	false	2T	CTIF	UNKNOWN	SYBR	None				0.0733575	0.0642311	0.0837806	25.8405	25.7571	0.0968714		9.12896	0.0690348	0.0690348	3.76891	83.302	true		0.135063		true	1	40				N	N	N	N	N
344	O8	false	2T	CTIF	UNKNOWN	SYBR	None				0.0733575	0.0642311	0.0837806	25.6508	25.7571	0.0968714		9.12896	0.0690348	0.0690348	3.76891	83.302	true		0.135063		true	1	40				N	N	N	N	N
345	O9	false	2T	CTIF	UNKNOWN	SYBR	None				0.0733575	0.0642311	0.0837806	25.78	25.7571	0.0968714		9.12896	0.0690348	0.0690348	3.76891	83.302	true		0.135063		true	1	40				N	N	N	N	N
274	L10	false	3N	CTIF	UNKNOWN	SYBR	None				0.0537389	0.035912	0.0804151	25.4396	25.7499	0.345655		9.57794	0.209441	0.209441	4.21789	83.302	true		0.135063		true	1	40				N	N	N	N	N
275	L11	false	3N	CTIF	UNKNOWN	SYBR	None				0.0537389	0.035912	0.0804151	26.1225	25.7499	0.345655		9.57794	0.209441	0.209441	4.21789	82.8964	true		0.135063		true	1	40				N	N	N	N	N
276	L12	false	3N	CTIF	UNKNOWN	SYBR	None				0.0537389	0.035912	0.0804151	25.6876	25.7499	0.345655		9.57794	0.209441	0.209441	4.21789	83.1668	true		0.135063		true	1	40				N	N	N	N	N
367	P7	false	3T	CTIF	UNKNOWN	SYBR	None				0.0768117	0.0652853	0.0903733	24.7747	24.8896	0.134889		9.06258	0.0844856	0.0844856	3.70253	83.1668	true		0.135063		true	1	40				N	N	N	N	N
368	P8	false	3T	CTIF	UNKNOWN	SYBR	None				0.0768117	0.0652853	0.0903733	24.8559	24.8896	0.134889		9.06258	0.0844856	0.0844856	3.70253	83.302	true		0.135063		true	1	40				N	N	N	N	N
369	P9	false	3T	CTIF	UNKNOWN	SYBR	None				0.0768117	0.0652853	0.0903733	25.0381	24.8896	0.134889		9.06258	0.0844856	0.0844856	3.70253	83.1668	true		0.135063		true	1	40				N	N	N	N	N
298	M10	false	4N	CTIF	UNKNOWN	SYBR	None				0.0572649	0.0153605	0.213487	25.1286	25.9609	1.18371		9.48626	0.683761	0.683761	4.12621	83.302	true		0.135063		true	1	40				Y	N	N	N	N
299	M11	false	4N	CTIF	UNKNOWN	SYBR	None				0.0572649	0.0153605	0.213487	27.316	25.9609	1.18371		9.48626	0.683761	0.683761	4.12621	83.302	true		0.135063		true	1	40				Y	N	N	N	N
300	M12	false	4N	CTIF	UNKNOWN	SYBR	None				0.0572649	0.0153605	0.213487	25.438	25.9609	1.18371		9.48626	0.683761	0.683761	4.12621	83.302	true		0.135063		true	1	40				Y	N	N	N	N
322	N10	false	4T	CTIF	UNKNOWN	SYBR	None				0.121506	0.109536	0.134786	27.8828	27.7951	0.0780525		8.40095	0.053894	0.053894	3.0409	83.302	true		0.135063		true	1	40				N	N	N	N	N
323	N11	false	4T	CTIF	UNKNOWN	SYBR	None				0.121506	0.109536	0.134786	27.7334	27.7951	0.0780525		8.40095	0.053894	0.053894	3.0409	83.302	true		0.135063		true	1	40				N	N	N	N	N
324	N12	false	4T	CTIF	UNKNOWN	SYBR	None				0.121506	0.109536	0.134786	27.769	27.7951	0.0780525		8.40095	0.053894	0.053894	3.0409	83.4372	true		0.135063		true	1	40				N	N	N	N	N
346	O10	false	5N	CTIF	UNKNOWN	SYBR	None				0.0728558	0.0620924	0.085485	25.6627	25.7104	0.143531		9.13886	0.0830658	0.0830658	3.77881	83.4372	true		0.135063		true	1	40				N	N	N	N	N
347	O11	false	5N	CTIF	UNKNOWN	SYBR	None				0.0728558	0.0620924	0.085485	25.5968	25.7104	0.143531		9.13886	0.0830658	0.0830658	3.77881	83.4372	true		0.135063		true	1	40				N	N	N	N	N
348	O12	false	5N	CTIF	UNKNOWN	SYBR	None				0.0728558	0.0620924	0.085485	25.8717	25.7104	0.143531		9.13886	0.0830658	0.0830658	3.77881	83.4372	true		0.135063		true	1	40				N	N	N	N	N
370	P10	false	5T	CTIF	UNKNOWN	SYBR	None				0.0573519	0.0520024	0.0632517	26.6555	26.5953	0.0593956		9.48407	0.0508792	0.0508792	4.12402	83.302	true		0.135063		true	1	40				N	N	N	N	N
371	P11	false	5T	CTIF	UNKNOWN	SYBR	None				0.0573519	0.0520024	0.0632517	26.5936	26.5953	0.0593956		9.48407	0.0508792	0.0508792	4.12402	83.302	true		0.135063		true	1	40				N	N	N	N	N
372	P12	false	5T	CTIF	UNKNOWN	SYBR	None				0.0573519	0.0520024	0.0632517	26.5368	26.5953	0.0593956		9.48407	0.0508792	0.0508792	4.12402	83.302	true		0.135063		true	1	40				N	N	N	N	N
252	K12	false	H2O	CTIF	UNKNOWN	SYBR	None				37.489			30.1099	30.1099			0.131655			-5.2284	78.1647	true	90.7375	0.135063	72.0811	true	1	40				N	N	N	N	Y
277	L13	false	1N	DARS2	UNKNOWN	SYBR	None				1	0.559723	1.7866	30.2369	30.0123	0.518997		7.80283	0.301542	0.301542	0	80.1926	true		0.325175		true	1	40				Y	N	N	N	N
278	L14	false	1N	DARS2	UNKNOWN	SYBR	None				1	0.559723	1.7866	29.4188	30.0123	0.518997		7.80283	0.301542	0.301542	0	80.1926	true		0.325175		true	1	40				Y	N	N	N	N
279	L15	false	1N	DARS2	UNKNOWN	SYBR	None				1	0.559723	1.7866	30.3811	30.0123	0.518997		7.80283	0.301542	0.301542	0	80.1926	true		0.325175		true	1	40				Y	N	N	N	N
301	M13	false	1T	DARS2	UNKNOWN	SYBR	None				0.865208	0.703921	1.06345	25.8286	25.9032	0.149865		8.01171	0.107199	0.107199	0.208881	80.1926	true		0.325175		true	1	40				N	N	N	N	N
302	M14	false	1T	DARS2	UNKNOWN	SYBR	None				0.865208	0.703921	1.06345	26.0757	25.9032	0.149865		8.01171	0.107199	0.107199	0.208881	80.1926	true		0.325175		true	1	40				N	N	N	N	N
303	M15	false	1T	DARS2	UNKNOWN	SYBR	None				0.865208	0.703921	1.06345	25.8053	25.9032	0.149865		8.01171	0.107199	0.107199	0.208881	80.1926	true		0.325175		true	1	40				N	N	N	N	N
325	N13	false	2N	DARS2	UNKNOWN	SYBR	None				0.356431	0.170487	0.745181	31.4124	32.054	0.656067		9.29113	0.383211	0.383211	1.4883	80.1926	true		0.325175		true	1	40				Y	N	N	N	N
326	N14	false	2N	DARS2	UNKNOWN	SYBR	None				0.356431	0.170487	0.745181	32.7237	32.054	0.656067		9.29113	0.383211	0.383211	1.4883	80.1926	true	75.4609	0.325175		true	1	40				Y	N	N	N	Y
327	N15	false	2N	DARS2	UNKNOWN	SYBR	None				0.356431	0.170487	0.745181	32.0259	32.054	0.656067		9.29113	0.383211	0.383211	1.4883	80.3278	true		0.325175		true	1	40				Y	N	N	N	N
349	O13	false	2T	DARS2	UNKNOWN	SYBR	None				0.8955	0.815585	0.983246	24.56	24.5902	0.0465247		7.96207	0.0485725	0.0485725	0.159234	80.1926	true		0.325175		true	1	40				N	N	N	N	N
350	O14	false	2T	DARS2	UNKNOWN	SYBR	None				0.8955	0.815585	0.983246	24.6438	24.5902	0.0465247		7.96207	0.0485725	0.0485725	0.159234	80.1926	true		0.325175		true	1	40				N	N	N	N	N
351	O15	false	2T	DARS2	UNKNOWN	SYBR	None				0.8955	0.815585	0.983246	24.5668	24.5902	0.0465247		7.96207	0.0485725	0.0485725	0.159234	80.1926	true		0.325175		true	1	40				N	N	N	N	N
280	L16	false	3N	DARS2	UNKNOWN	SYBR	None				0.485152	0.416565	0.565031	25.1127	25.0183	0.0818485		8.84632	0.0791995	0.0791995	1.04349	80.1926	true		0.325175		true	1	40				N	N	N	N	N
281	L17	false	3N	DARS2	UNKNOWN	SYBR	None				0.485152	0.416565	0.565031	24.9751	25.0183	0.0818485		8.84632	0.0791995	0.0791995	1.04349	80.1926	true		0.325175		true	1	40				N	N	N	N	N
282	L18	false	3N	DARS2	UNKNOWN	SYBR	None				0.485152	0.416565	0.565031	24.9671	25.0183	0.0818485		8.84632	0.0791995	0.0791995	1.04349	80.1926	true		0.325175		true	1	40				N	N	N	N	N
373	P13	false	3T	DARS2	UNKNOWN	SYBR	None				2.47525	2.30047	2.66332	22.3609	22.3222	0.0335452		6.49525	0.0380511	0.0380511	-1.30758	80.1926	true		0.325175		true	1	40				N	N	N	N	N
374	P14	false	3T	DARS2	UNKNOWN	SYBR	None				2.47525	2.30047	2.66332	22.3014	22.3222	0.0335452		6.49525	0.0380511	0.0380511	-1.30758	80.1926	true		0.325175		true	1	40				N	N	N	N	N
375	P15	false	3T	DARS2	UNKNOWN	SYBR	None				2.47525	2.30047	2.66332	22.3044	22.3222	0.0335452		6.49525	0.0380511	0.0380511	-1.30758	80.1926	true		0.325175		true	1	40				N	N	N	N	N
304	M16	false	4N	DARS2	UNKNOWN	SYBR	None				0.381524	0.357169	0.407539	25.7203	25.6676	0.0459952		9.19299	0.0342759	0.0342759	1.39015	80.1926	true		0.325175		true	1	40				N	N	N	N	N
305	M17	false	4N	DARS2	UNKNOWN	SYBR	None				0.381524	0.357169	0.407539	25.647	25.6676	0.0459952		9.19299	0.0342759	0.0342759	1.39015	80.1926	true		0.325175		true	1	40				N	N	N	N	N
306	M18	false	4N	DARS2	UNKNOWN	SYBR	None				0.381524	0.357169	0.407539	25.6354	25.6676	0.0459952		9.19299	0.0342759	0.0342759	1.39015	80.0574	true		0.325175		true	1	40				N	N	N	N	N
328	N16	false	4T	DARS2	UNKNOWN	SYBR	None				0.775298	0.289251	2.07808	26.5413	27.5642	0.885885		8.17001	0.512319	0.512319	0.367178	80.1926	true	75.1905	0.325175		true	1	40				Y	N	Y	N	Y
329	N17	false	4T	DARS2	UNKNOWN	SYBR	None				0.775298	0.289251	2.07808	28.0884	27.5642	0.885885		8.17001	0.512319	0.512319	0.367178	80.0574	true		0.325175		true	1	40				Y	N	N	N	N
330	N18	false	4T	DARS2	UNKNOWN	SYBR	None				0.775298	0.289251	2.07808	28.0627	27.5642	0.885885		8.17001	0.512319	0.512319	0.367178	80.0574	true		0.325175		true	1	40				Y	N	N	N	N
352	O16	false	5N	DARS2	UNKNOWN	SYBR	None				0.507202	0.479518	0.536484	25.4087	25.3538	0.0495287		8.7822	0.0291652	0.0291652	0.979369	80.1926	true		0.325175		true	1	40				N	N	N	N	N
353	O17	false	5N	DARS2	UNKNOWN	SYBR	None				0.507202	0.479518	0.536484	25.3125	25.3538	0.0495287		8.7822	0.0291652	0.0291652	0.979369	80.1926	true		0.325175		true	1	40				N	N	N	N	N
354	O18	false	5N	DARS2	UNKNOWN	SYBR	None				0.507202	0.479518	0.536484	25.3401	25.3538	0.0495287		8.7822	0.0291652	0.0291652	0.979369	80.0574	true		0.325175		true	1	40				N	N	N	N	N
376	P16	false	5T	DARS2	UNKNOWN	SYBR	None				0.482747	0.432954	0.538267	25.8867	25.9647	0.0732188		8.85349	0.0565663	0.0565663	1.05066	80.1926	true		0.325175		true	1	40				N	N	N	N	N
377	P17	false	5T	DARS2	UNKNOWN	SYBR	None				0.482747	0.432954	0.538267	25.9757	25.9647	0.0732188		8.85349	0.0565663	0.0565663	1.05066	80.0574	true		0.325175		true	1	40				N	N	N	N	N
378	P18	false	5T	DARS2	UNKNOWN	SYBR	None				0.482747	0.432954	0.538267	26.0319	25.9647	0.0732188		8.85349	0.0565663	0.0565663	1.05066	80.0574	true		0.325175		true	1	40				N	N	N	N	N
258	K18	false	H2O	DARS2	UNKNOWN	SYBR	None				197.236			30.1573	30.1573			0.179054			-7.62378	74.9201	true		0.325175		true	1	40				N	N	N	N	N
283	L19	false	1N	DNMT3B	UNKNOWN	SYBR	None				1	0.717837	1.39307	31.257	30.9717	0.292568		8.76228	0.17226	0.17226	0	82.7612	true		0.298223		true	1	40				N	N	N	N	N
284	L20	false	1N	DNMT3B	UNKNOWN	SYBR	None				1	0.717837	1.39307	30.6724	30.9717	0.292568		8.76228	0.17226	0.17226	0	82.7612	true		0.298223		true	1	40				N	N	N	N	N
285	L21	false	1N	DNMT3B	UNKNOWN	SYBR	None				1	0.717837	1.39307	30.9857	30.9717	0.292568		8.76228	0.17226	0.17226	0	82.626	true		0.298223		true	1	40				N	N	N	N	N
307	M19	false	1T	DNMT3B	UNKNOWN	SYBR	None				0.3605	0.275303	0.472062	28.3574	28.1257	0.216489		10.2342	0.140099	0.140099	1.47193	82.7612	true		0.298223		true	1	40				N	N	N	N	N
308	M20	false	1T	DNMT3B	UNKNOWN	SYBR	None				0.3605	0.275303	0.472062	28.091	28.1257	0.216489		10.2342	0.140099	0.140099	1.47193	82.626	true		0.298223		true	1	40				N	N	N	N	N
309	M21	false	1T	DNMT3B	UNKNOWN	SYBR	None				0.3605	0.275303	0.472062	27.9286	28.1257	0.216489		10.2342	0.140099	0.140099	1.47193	82.626	true		0.298223		true	1	40				N	N	N	N	N
331	N19	false	2N	DNMT3B	UNKNOWN	SYBR	None				0.0565581	0.0164816	0.194084	34.4573	35.6693	1.10516		12.9064	0.640703	0.640703	4.14412	82.7612	true	77.3536	0.298223		true	1	40				Y	N	N	N	Y
332	N20	false	2N	DNMT3B	UNKNOWN	SYBR	None				0.0565581	0.0164816	0.194084	35.9293	35.6693	1.10516		12.9064	0.640703	0.640703	4.14412	76.6776	true		0.298223		true	1	40				Y	N	N	N	N
333	N21	false	2N	DNMT3B	UNKNOWN	SYBR	None				0.0565581	0.0164816	0.194084	36.6212	35.6693	1.10516		12.9064	0.640703	0.640703	4.14412	78.0295	true		0.298223		true	1	40				Y	N	N	N	N
355	O19	false	2T	DNMT3B	UNKNOWN	SYBR	None				0.0573632	0.043722	0.0752605	29.2438	29.5141	0.234131		12.886	0.141103	0.141103	4.12373	82.626	true		0.298223		true	1	40				N	N	Y	N	N
356	O20	false	2T	DNMT3B	UNKNOWN	SYBR	None				0.0573632	0.043722	0.0752605	29.6495	29.5141	0.234131		12.886	0.141103	0.141103	4.12373	82.626	true		0.298223		true	1	40				N	N	N	N	N
357	O21	false	2T	DNMT3B	UNKNOWN	SYBR	None				0.0573632	0.043722	0.0752605	29.6492	29.5141	0.234131		12.886	0.141103	0.141103	4.12373	82.626	true		0.298223		true	1	40				N	N	N	N	N
286	L22	false	3N	DNMT3B	UNKNOWN	SYBR	None				0.106342	0.0821415	0.137671	28.3019	28.1675	0.204666		11.9955	0.134172	0.134172	3.23322	82.626	true		0.298223		true	1	40				N	N	N	N	N
287	L23	false	3N	DNMT3B	UNKNOWN	SYBR	None				0.106342	0.0821415	0.137671	27.9319	28.1675	0.204666		11.9955	0.134172	0.134172	3.23322	82.626	true	77.2184	0.298223		true	1	40				N	N	N	N	Y
288	L24	false	3N	DNMT3B	UNKNOWN	SYBR	None				0.106342	0.0821415	0.137671	28.2686	28.1675	0.204666		11.9955	0.134172	0.134172	3.23322	82.626	true		0.298223		true	1	40				N	N	N	N	N
379	P19	false	3T	DNMT3B	UNKNOWN	SYBR	None				0.112027	0.0535603	0.234318	26.9849	27.7474	0.66172		11.9204	0.383446	0.383446	3.15808	82.4908	true	76.948	0.298223		true	1	40				Y	N	N	N	Y
380	P20	false	3T	DNMT3B	UNKNOWN	SYBR	None				0.112027	0.0535603	0.234318	28.0857	27.7474	0.66172		11.9204	0.383446	0.383446	3.15808	82.626	true		0.298223		true	1	40				Y	N	N	N	N
381	P21	false	3T	DNMT3B	UNKNOWN	SYBR	None				0.112027	0.0535603	0.234318	28.1715	27.7474	0.66172		11.9204	0.383446	0.383446	3.15808	82.4908	true		0.298223		true	1	40				Y	N	N	N	N
310	M22	false	4N	DNMT3B	UNKNOWN	SYBR	None				0.0850041	0.0214331	0.337127	29.6797	28.7932	1.23943		12.3186	0.715912	0.715912	3.55632	82.626	true		0.298223		true	1	40				Y	N	N	N	N
311	M23	false	4N	DNMT3B	UNKNOWN	SYBR	None				0.0850041	0.0214331	0.337127	27.3769	28.7932	1.23943		12.3186	0.715912	0.715912	3.55632	77.2184	true	82.4908	0.298223	71.27	true	1	40				Y	N	N	N	Y
312	M24	false	4N	DNMT3B	UNKNOWN	SYBR	None				0.0850041	0.0214331	0.337127	29.323	28.7932	1.23943		12.3186	0.715912	0.715912	3.55632	82.626	true	77.3536	0.298223		true	1	40				Y	N	N	N	Y
334	N22	false	4T	DNMT3B	UNKNOWN	SYBR	None				0.793734	0.0509431	12.367	30.5742	28.4897	2.47093		9.09556	1.4269	1.4269	0.333273	82.626	true		0.298223		true	1	40				Y	N	N	N	N
335	N23	false	4T	DNMT3B	UNKNOWN	SYBR	None				0.793734	0.0509431	12.367	29.1346	28.4897	2.47093		9.09556	1.4269	1.4269	0.333273	77.4888	true	82.4908	0.298223	70.9996	true	1	40				Y	N	N	N	Y
336	N24	false	4T	DNMT3B	UNKNOWN	SYBR	None				0.793734	0.0509431	12.367	25.7603	28.4897	2.47093		9.09556	1.4269	1.4269	0.333273	77.3536	true	70.7292	0.298223		true	1	40				Y	N	N	N	Y
358	O22	false	5N	DNMT3B	UNKNOWN	SYBR	None				0.0997543	0.0879088	0.113196	28.7473	28.6593	0.113336		12.0878	0.0656855	0.0656855	3.32548	82.626	true		0.298223		true	1	40				N	N	N	N	N
359	O23	false	5N	DNMT3B	UNKNOWN	SYBR	None				0.0997543	0.0879088	0.113196	28.6993	28.6593	0.113336		12.0878	0.0656855	0.0656855	3.32548	82.4908	true		0.298223		true	1	40				N	N	N	N	N
360	O24	false	5N	DNMT3B	UNKNOWN	SYBR	None				0.0997543	0.0879088	0.113196	28.5314	28.6593	0.113336		12.0878	0.0656855	0.0656855	3.32548	82.4908	true	77.0832	0.298223		true	1	40				N	N	N	N	Y
382	P22	false	5T	DNMT3B	UNKNOWN	SYBR	None				0.0858226	0.0691519	0.106512	29.4258	29.416	0.183155		12.3048	0.112226	0.112226	3.5425	82.626	true		0.298223		true	1	40				N	N	N	N	N
383	P23	false	5T	DNMT3B	UNKNOWN	SYBR	None				0.0858226	0.0691519	0.106512	29.2282	29.416	0.183155		12.3048	0.112226	0.112226	3.5425	82.4908	true		0.298223		true	1	40				N	N	N	N	N
384	P24	false	5T	DNMT3B	UNKNOWN	SYBR	None				0.0858226	0.0691519	0.106512	29.5941	29.416	0.183155		12.3048	0.112226	0.112226	3.5425	82.4908	true		0.298223		true	1	40				N	N	N	N	N
264	K24	false	H2O	DNMT3B	UNKNOWN	SYBR	None				891.738			28.9401	28.9401			-1.03819			-9.80048	77.6239	true	69.9181	0.298223		true	1	40				N	N	N	N	Y
Analysis Type	Singleplex
Endogenous Control	ACTB
RQ Min/Max Confidence Level	95.0
Reference Sample	1N
