# Supplementary material for: Expression profile of RNA binding protein in cervical cancer using bioinformatics approach
Source: Cancer Cell Int. 2021 Dec 4;21:647. doi: 10.1186/s12935-021-02319-7 (PMC8642772; doi:10.1186/s12935-021-02319-7)
Supplement: Supplementary file 10 — Additional file 10: Table S10. Oncoprint analysis. [file 12935_2021_2319_MOESM10_ESM.xlsx]

## Sheet: analysedClinical
	gender	race	age	grade	clinical_stage	T stage	M stage	N stage
TCGA-VS-A959	FEMALE	unknow	76	G3	Stage IIB	T2b	MX	NX
TCGA-VS-A957	FEMALE	WHITE	64	G3	Stage IB1	T1b1	MX	NX
TCGA-R2-A69V	FEMALE	WHITE	42	G3	Stage IB	T1b	M0	N0
TCGA-ZJ-AAXA	FEMALE	WHITE	64	G2	Stage IB1	T1b	MX	N0
TCGA-C5-A1MF	FEMALE	WHITE	49	G2	Stage IB2	T1b2	MX	N0
TCGA-C5-A1M6	FEMALE	WHITE	55	G3	Stage IIB	unknow	unknow	unknow
TCGA-VS-A950	FEMALE	unknow	42	G3	Stage IIIA	T3a	MX	NX
TCGA-VS-A9UY	FEMALE	unknow	29	G2	Stage IVB	T1b2	MX	NX
TCGA-EA-A5ZF	FEMALE	ASIAN	56	G2	Stage IB1	T1b1	M0	NX
TCGA-PN-A8MA	FEMALE	BLACK OR AFRICAN AMERICAN	43	G3	Stage IIB	T2b	M0	N0
TCGA-EK-A2PG	FEMALE	BLACK OR AFRICAN AMERICAN	88	G3	unknow	unknow	unknow	unknow
TCGA-MA-AA43	FEMALE	WHITE	48	G3	Stage IIIB	T3b	MX	NX
TCGA-VS-A9UC	FEMALE	unknow	32	G2	Stage IIB	T2b	MX	NX
TCGA-EK-A2PL	FEMALE	WHITE	36	unknow	Stage IIIB	unknow	unknow	unknow
TCGA-EX-A69M	FEMALE	WHITE	62	G3	Stage IB2	T1b2	M0	N0
TCGA-VS-A9U5	FEMALE	WHITE	57	G3	Stage IIB	T2b	MX	NX
TCGA-JX-A3Q8	FEMALE	ASIAN	40	G3	Stage IB1	T1b1	MX	N0
TCGA-ZJ-AAXN	FEMALE	WHITE	34	unknow	Stage IB2	T1b2	M0	N1
TCGA-ZJ-A8QO	FEMALE	unknow	73	unknow	unknow	unknow	unknow	unknow
TCGA-C5-A1MH	FEMALE	WHITE	71	G3	Stage IIIB	unknow	unknow	unknow
TCGA-IR-A3LF	FEMALE	WHITE	64	G2	Stage IB1	T1b1	M0	N0
TCGA-VS-A8EI	FEMALE	WHITE	38	GX	Stage IIB	T3b	M0	NX
TCGA-EK-A2RB	FEMALE	WHITE	48	G3	Stage IVB	unknow	unknow	unknow
TCGA-EA-A43B	FEMALE	WHITE	43	G2	Stage IB1	T1b1	M0	N0
TCGA-VS-A9UU	FEMALE	unknow	42	G1	Stage IIB	T2b	MX	NX
TCGA-EK-A2H0	FEMALE	WHITE	24	G3	Stage IIB	unknow	unknow	unknow
TCGA-C5-A7CJ	FEMALE	WHITE	42	G2	Stage IIA	T2a	MX	N1
TCGA-EA-A3HR	FEMALE	WHITE	57	G2	Stage II	T2a	M0	N0
TCGA-EA-A5O9	FEMALE	WHITE	39	G2	Stage IB2	T1b2	M0	N0
TCGA-MA-AA3Y	FEMALE	WHITE	48	G3	Stage IB1	T1b1	M0	N0
TCGA-UC-A7PG	FEMALE	WHITE	44	G1	Stage IIIB	T3b	MX	N1
TCGA-VS-A9UO	FEMALE	WHITE	43	G2	Stage IIB	T2b	MX	N0
TCGA-VS-A9UT	FEMALE	ASIAN	72	G3	Stage IB	T1b1	MX	N1
TCGA-C5-A1BJ	FEMALE	WHITE	34	G2	Stage IIB	unknow	unknow	unknow
TCGA-Q1-A6DT	FEMALE	WHITE	55	GX	Stage I	TX	MX	NX
TCGA-VS-A94X	FEMALE	BLACK OR AFRICAN AMERICAN	40	G2	Stage IIB	T2b	MX	NX
TCGA-HM-A3JJ	FEMALE	BLACK OR AFRICAN AMERICAN	40	G3	Stage IB1	T1b1	MX	N1
TCGA-RA-A741	FEMALE	WHITE	34	GX	Stage IIB	unknow	unknow	unknow
TCGA-C5-A0TN	FEMALE	BLACK OR AFRICAN AMERICAN	21	G3	Stage IB2	T1b	MX	N1
TCGA-ZJ-AAXF	FEMALE	unknow	62	G3	Stage IIB	T2b	M0	N0
TCGA-LP-A5U3	FEMALE	ASIAN	40	G3	Stage IB1	T1b1	M0	N0
TCGA-EK-A2RA	FEMALE	unknow	74	G3	Stage IIA2	T2a2	MX	N0
TCGA-VS-A9V0	FEMALE	unknow	58	G3	Stage IB	T1b	MX	NX
TCGA-VS-A8EJ	FEMALE	WHITE	60	G3	Stage IIB	T2b	M1	NX
TCGA-FU-A3HY	FEMALE	WHITE	47	G2	Stage IB2	T1b2	MX	N1
TCGA-LP-A4AW	FEMALE	ASIAN	52	G1	Stage IA	T1b	M0	N0
TCGA-FU-A23L	FEMALE	WHITE	60	G3	Stage IIA1	T2a1	MX	N0
TCGA-JW-AAVH	FEMALE	WHITE	46	G2	Stage IB1	T1b1	M0	N0
TCGA-DG-A2KL	FEMALE	unknow	53	G1	Stage IIA	T2a	M0	N0
TCGA-C5-A7UC	FEMALE	WHITE	48	G3	Stage IB	T1b	M0	N0
TCGA-C5-A2M1	FEMALE	WHITE	37	G2	Stage IB1	T1b1	MX	N0
TCGA-DS-A7WI	FEMALE	WHITE	43	G2	Stage IIA2	T2a2	MX	N1
TCGA-C5-A1M5	FEMALE	WHITE	53	G2	Stage IB	T1b	M0	N0
TCGA-LP-A4AV	FEMALE	ASIAN	63	G2	Stage IB	T1b	M0	N0
TCGA-Q1-A73S	FEMALE	WHITE	33	G2	Stage IB1	T1b1	MX	N1
TCGA-Q1-A5R1	FEMALE	WHITE	32	G2	Stage IB1	T1b1	MX	N0
TCGA-JX-A5QV	FEMALE	WHITE	37	G3	Stage IB1	T1b1	M0	N0
TCGA-JW-A5VJ	FEMALE	AMERICAN INDIAN OR ALASKA NATIVE	56	G3	Stage IIB	T2b	MX	NX
TCGA-VS-A9U6	FEMALE	WHITE	52	GX	Stage IVB	T4	M1	NX
TCGA-EX-A69L	FEMALE	ASIAN	41	G3	Stage IB1	T1b1	M0	N0
TCGA-C5-A1ML	FEMALE	WHITE	49	G3	Stage IB2	unknow	unknow	unknow
TCGA-EA-A3QE	FEMALE	WHITE	45	G2	Stage IB	T1b	M0	N0
TCGA-FU-A40J	FEMALE	WHITE	38	G3	Stage IIIB	T2a1	MX	N1
TCGA-C5-A2LV	FEMALE	BLACK OR AFRICAN AMERICAN	36	G3	Stage IB	T1b	MX	N1
TCGA-HG-A9SC	FEMALE	WHITE	49	G3	Stage IIB	T2b	MX	N0
TCGA-VS-A8EH	FEMALE	unknow	56	G2	Stage IIIB	T3b	M0	NX
TCGA-JW-A5VG	FEMALE	AMERICAN INDIAN OR ALASKA NATIVE	35	G3	Stage IIA	T2a	MX	NX
TCGA-Q1-A73Q	FEMALE	WHITE	46	GX	Stage I	TX	MX	NX
TCGA-DG-A2KJ	FEMALE	unknow	50	G3	Stage IIIB	T1b	M0	N1
TCGA-VS-A8QF	FEMALE	WHITE	42	G2	Stage IIB	TX	MX	NX
TCGA-FU-A770	FEMALE	WHITE	33	G2	Stage IIIB	T2a2	MX	N1
TCGA-JW-A69B	FEMALE	WHITE	44	GX	Stage IB2	T1b2	MX	NX
TCGA-IR-A3LK	FEMALE	WHITE	69	G3	Stage IB2	T1b2	M0	N0
TCGA-2W-A8YY	FEMALE	WHITE	51	G3	Stage IB2	T2a2	M0	N0
TCGA-4J-AA1J	FEMALE	WHITE	31	G3	Stage IB2	T1b2	M0	N0
TCGA-EX-A8YF	FEMALE	WHITE	44	G3	Stage IB1	T2a1	M0	N0
TCGA-DG-A2KM	FEMALE	unknow	46	G2	Stage IB1	T1b1	M0	N1
TCGA-VS-A8EC	FEMALE	WHITE	55	G2	Stage IIIB	T3b	M0	NX
TCGA-EA-A3QD	FEMALE	WHITE	59	G3	Stage IIIB	T1b1	M0	N1
TCGA-JW-A852	FEMALE	WHITE	42	G2	Stage IIB	T2b	MX	N1
TCGA-UC-A7PI	FEMALE	WHITE	44	G1	Stage IB1	T1b1	MX	N0
TCGA-EK-A2PK	FEMALE	WHITE	43	G3	Stage IB1	unknow	unknow	unknow
TCGA-VS-A9V3	FEMALE	WHITE	62	G3	Stage IVB	T4	MX	NX
TCGA-FU-A23K	FEMALE	WHITE	28	G3	Stage IIIB	T1b1	MX	N1
TCGA-MA-AA3Z	FEMALE	WHITE	43	GX	Stage IB2	T1b2	M0	N0
TCGA-ZJ-AAXJ	FEMALE	unknow	43	unknow	Stage IIB	T2b	MX	N0
TCGA-C5-A7CK	FEMALE	WHITE	58	G2	Stage IVA	unknow	unknow	unknow
TCGA-EA-A5ZD	FEMALE	ASIAN	40	G2	Stage IB1	T1b1	M0	N0
TCGA-ZJ-AAXB	FEMALE	WHITE	42	G3	Stage IB2	T1b2	M0	N0
TCGA-EA-A411	FEMALE	WHITE	50	G2	Stage IB1	T1b1	M0	N0
TCGA-EA-A410	FEMALE	WHITE	51	G2	Stage IIA2	T2a2	M0	N0
TCGA-C5-A2LT	FEMALE	WHITE	38	G3	Stage IB	T1b	M0	N0
TCGA-EK-A3GM	FEMALE	WHITE	65	G2	Stage IIA	unknow	unknow	unknow
TCGA-EK-A2RO	FEMALE	AMERICAN INDIAN OR ALASKA NATIVE	59	G1	Stage IIB	unknow	unknow	unknow
TCGA-EK-A2RJ	FEMALE	WHITE	51	G3	Stage IB2	T1b2	MX	N0
TCGA-VS-A9UL	FEMALE	WHITE	79	G3	Stage IIIB	T3b	MX	NX
TCGA-BI-A20A	FEMALE	WHITE	49	G3	Stage IB1	T1b1	M0	N0
TCGA-EK-A2R7	FEMALE	WHITE	45	G3	Stage IB	T1b1	M0	N1
TCGA-EA-A3Y4	FEMALE	WHITE	40	G3	Stage IB	T1b	M0	N0
TCGA-VS-A94W	FEMALE	WHITE	39	G2	Stage IIB	T2b	MX	N1
TCGA-Q1-A73R	FEMALE	WHITE	45	GX	Stage I	TX	MX	NX
TCGA-EK-A2GZ	FEMALE	BLACK OR AFRICAN AMERICAN	64	G2	Stage IIIB	unknow	unknow	unknow
TCGA-BI-A0VS	FEMALE	WHITE	48	G3	Stage IB	T1b1	M0	N0
TCGA-VS-A9UM	FEMALE	BLACK OR AFRICAN AMERICAN	39	G2	Stage IVB	T3b	MX	NX
TCGA-C5-A1BN	FEMALE	WHITE	26	G3	Stage IB2	unknow	unknow	unknow
TCGA-FU-A3WB	FEMALE	WHITE	43	G2	Stage IIA2	T2a2	MX	N0
TCGA-FU-A2QG	FEMALE	WHITE	29	G2	Stage IB1	T1b1	unknow	N0
TCGA-MU-A8JM	FEMALE	WHITE	46	G2	Stage IB1	T1b	MX	N0
TCGA-EK-A2RN	FEMALE	WHITE	45	G2	Stage IB1	T2b	MX	N1
TCGA-C5-A7CO	FEMALE	WHITE	68	G2	Stage IB2	unknow	unknow	unknow
TCGA-MA-AA3W	FEMALE	WHITE	54	G3	Stage IB1	T1b1	M0	N1
TCGA-C5-A7UH	FEMALE	WHITE	55	G3	Stage IIIB	unknow	unknow	unknow
TCGA-LP-A5U2	FEMALE	ASIAN	30	G3	Stage IIIB	T2a	MX	N1
TCGA-C5-A7XC	FEMALE	WHITE	26	G2	Stage IB1	T1b	M0	N0
TCGA-FU-A3EO	FEMALE	WHITE	55	G2	Stage IIB	T2b	MX	N0
TCGA-VS-A9UJ	FEMALE	unknow	55	GX	Stage IIB	T2b	MX	NX
TCGA-JW-A5VK	FEMALE	BLACK OR AFRICAN AMERICAN	43	G3	Stage IB2	T1b2	MX	NX
TCGA-C5-A7CM	FEMALE	WHITE	35	G2	Stage IB2	unknow	unknow	unknow
TCGA-DS-A0VN	FEMALE	WHITE	47	G2	Stage IB	T1b2	M0	N0
TCGA-C5-A1MJ	FEMALE	WHITE	61	G2	Stage IB1	T1b1	MX	N0
TCGA-FU-A3YQ	FEMALE	WHITE	35	G1	Stage IB1	T1b1	MX	N0
TCGA-C5-A907	FEMALE	WHITE	47	G2	Stage IB2	unknow	unknow	unknow
TCGA-Q1-A6DV	FEMALE	ASIAN	36	G2	Stage IB1	T1b1	M0	N0
TCGA-MU-A5YI	FEMALE	BLACK OR AFRICAN AMERICAN	60	G2	Stage IA1	T1a1	MX	NX
TCGA-C5-A1BL	FEMALE	WHITE	32	G2	Stage IB	unknow	unknow	unknow
TCGA-HM-A6W2	FEMALE	BLACK OR AFRICAN AMERICAN	34	G3	Stage IVB	T2a	M1	N0
TCGA-C5-A7X3	FEMALE	WHITE	70	G2	Stage IIIB	unknow	unknow	unknow
TCGA-EA-A78R	FEMALE	ASIAN	54	G2	Stage IB1	T1b1	M0	NX
TCGA-EK-A2R8	FEMALE	WHITE	48	G3	Stage IB2	T1b2	MX	N1
TCGA-VS-A8QH	FEMALE	WHITE	76	G2	Stage IB1	TX	MX	NX
TCGA-EK-A2IP	FEMALE	WHITE	28	G3	Stage IB1	T1b1	MX	N0
TCGA-DS-A7WH	FEMALE	WHITE	34	G2	Stage IB1	T1b1	MX	N0
TCGA-ZJ-AAX8	FEMALE	unknow	58	G2	Stage IIIB	T3b	M0	N1
TCGA-DR-A0ZM	FEMALE	WHITE	61	G2	Stage IIIB	T2b	M0	N0
TCGA-EX-A1H5	FEMALE	BLACK OR AFRICAN AMERICAN	58	G3	Stage IIB	T2b	MX	N1
TCGA-C5-A8YQ	FEMALE	WHITE	79	G2	Stage IB1	unknow	unknow	unknow
TCGA-VS-A9UI	FEMALE	WHITE	76	GX	Stage IIB	T2b	MX	NX
TCGA-VS-A9UA	FEMALE	WHITE	60	G3	Stage IIIA	T3	MX	NX
TCGA-VS-A9UB	FEMALE	unknow	54	G3	Stage IIB	T2b	MX	N0
TCGA-DS-A0VM	FEMALE	WHITE	51	G3	Stage IB	T1b1	M0	N1
TCGA-VS-A8QM	FEMALE	unknow	47	GX	Stage IVB	TX	M1	NX
TCGA-FU-A3HZ	FEMALE	WHITE	64	G3	Stage IIA2	T2a2	M0	N0
TCGA-EK-A2RM	FEMALE	WHITE	40	G3	Stage IB	unknow	unknow	unknow
TCGA-VS-A9UV	FEMALE	unknow	74	GX	Stage IVA	T4	MX	NX
TCGA-C5-A2LS	FEMALE	WHITE	37	G1	Stage IB2	T1b2	M0	N0
TCGA-C5-A1BE	FEMALE	WHITE	64	G2	Stage IB2	T1b	MX	N1
TCGA-C5-A7CH	FEMALE	WHITE	43	G2	Stage IIB	unknow	unknow	unknow
TCGA-DS-A7WF	FEMALE	unknow	41	G3	Stage IB2	T1b2	MX	N0
TCGA-ZJ-AB0H	FEMALE	unknow	48	unknow	Stage IIIB	T3b	M0	N1
TCGA-DG-A2KH	FEMALE	unknow	25	GX	Stage IB1	T1b1	M0	N0
TCGA-C5-A1BI	FEMALE	WHITE	31	G2	Stage IIIB	unknow	unknow	unknow
TCGA-ZJ-AAX4	FEMALE	WHITE	85	G3	Stage II	T2	M0	N0
TCGA-EA-A97N	FEMALE	WHITE	38	G2	Stage IB2	T1b2	M0	N0
TCGA-IR-A3LC	FEMALE	WHITE	40	G3	Stage IB1	T1b1	M0	N0
TCGA-C5-A2LY	FEMALE	WHITE	30	G2	Stage IB1	T1b1	M0	N0
TCGA-VS-A8EG	FEMALE	unknow	36	GX	Stage IB1	T1b1	M0	NX
TCGA-EK-A2RD	FEMALE	AMERICAN INDIAN OR ALASKA NATIVE	47	G2	Stage IB1	T1b1	MX	N0
TCGA-MA-AA41	FEMALE	WHITE	33	G2	Stage IIB	T2	M1	N1
TCGA-C5-A8XK	FEMALE	BLACK OR AFRICAN AMERICAN	30	G3	unknow	unknow	unknow	unknow
TCGA-VS-A9V5	FEMALE	WHITE	50	G2	Stage IIB	T2b	MX	NX
TCGA-C5-A1M9	FEMALE	WHITE	46	G3	Stage IB1	T3b	M0	N1
TCGA-C5-A1MN	FEMALE	WHITE	42	G2	Stage IIIB	unknow	unknow	unknow
TCGA-VS-AA62	FEMALE	WHITE	51	G2	Stage IIB	T2b	MX	NX
TCGA-Q1-A6DW	FEMALE	WHITE	44	GX	Stage I	TX	MX	NX
TCGA-VS-A94Z	FEMALE	WHITE	38	G2	Stage IIB	T2b	MX	NX
TCGA-C5-A8XI	FEMALE	BLACK OR AFRICAN AMERICAN	69	G3	Stage IB2	T1b2	MX	N0
TCGA-C5-A1M8	FEMALE	WHITE	43	G2	Stage IB1	T1b	MX	N0
TCGA-DS-A3LQ	FEMALE	unknow	46	G3	Stage IIIB	T3b	M0	N1
TCGA-IR-A3LL	FEMALE	WHITE	60	G2	Stage IB1	T1b1	M0	N0
TCGA-C5-A8YR	FEMALE	WHITE	56	G3	Stage IB	T1b	M0	N0
TCGA-EK-A2RE	FEMALE	WHITE	26	G2	Stage IIA	T2a2	MX	N0
TCGA-IR-A3L7	FEMALE	WHITE	37	G3	Stage IB1	T1b1	M0	N0
TCGA-HG-A2PA	FEMALE	WHITE	38	G2	Stage IB2	T1b2	M0	N0
TCGA-C5-A7UE	FEMALE	WHITE	45	G2	Stage IB1	unknow	unknow	unknow
TCGA-C5-A1MI	FEMALE	WHITE	50	G2	Stage IB1	T1b1	M0	N1
TCGA-EK-A3GJ	FEMALE	NATIVE HAWAIIAN OR OTHER PACIFIC ISLANDER	51	G3	Stage IB1	T1b1	unknow	N0
TCGA-EA-A5FO	FEMALE	WHITE	59	G2	Stage IB1	T1b1	M0	N0
TCGA-JX-A3Q0	FEMALE	BLACK OR AFRICAN AMERICAN	63	G2	Stage III	T3	M0	N0
TCGA-Q1-A5R2	FEMALE	WHITE	64	G3	unknow	TX	MX	NX
TCGA-UC-A7PF	FEMALE	unknow	44	G2	Stage IB1	T1b1	M0	N1
TCGA-UC-A7PD	FEMALE	AMERICAN INDIAN OR ALASKA NATIVE	21	G2	Stage IB	T1b	M0	N0
TCGA-DG-A2KK	FEMALE	unknow	51	G3	Stage IIIB	T1b1	M0	N1
TCGA-MA-AA42	FEMALE	WHITE	75	G3	Stage IIB	T2b	M0	N0
TCGA-EA-A3HS	FEMALE	WHITE	35	G1	Stage IB	T1b	M0	N0
TCGA-C5-A1BF	FEMALE	WHITE	46	G1	Stage IB	TX	MX	N0
TCGA-C5-A1ME	FEMALE	WHITE	40	G1	Stage IB1	T1b1	M0	N0
TCGA-ZJ-A8QR	FEMALE	NATIVE HAWAIIAN OR OTHER PACIFIC ISLANDER	38	GX	Stage I	TX	MX	NX
TCGA-FU-A5XV	FEMALE	WHITE	32	G3	Stage IIIB	T1b2	MX	N1
TCGA-C5-A2M2	FEMALE	WHITE	56	G2	Stage IB2	unknow	unknow	unknow
TCGA-EX-A1H6	FEMALE	WHITE	38	G1	Stage IB1	T1b1	MX	N0
TCGA-EK-A3GK	FEMALE	WHITE	33	G3	Stage IB1	T1b1	MX	N0
TCGA-VS-A8Q8	FEMALE	WHITE	26	G2	Stage IB	T1b	MX	N0
TCGA-FU-A3TX	FEMALE	unknow	78	G3	Stage IB2	T1b2	M0	N0
TCGA-IR-A3LA	FEMALE	WHITE	60	G3	Stage IB1	T1b1	M0	N0
TCGA-ZJ-AAXT	FEMALE	WHITE	54	G2	Stage IIIB	T3b	M0	N1
TCGA-VS-A9U7	FEMALE	WHITE	30	G3	Stage IB1	T1b	M0	N1
TCGA-EK-A2RC	FEMALE	unknow	33	G3	Stage IB1	unknow	unknow	unknow
TCGA-EK-A2H1	FEMALE	WHITE	20	G3	Stage IB2	unknow	unknow	unknow
TCGA-EA-A1QS	FEMALE	WHITE	46	G2	Stage IB1	T1b1	M0	N0
TCGA-VS-A8EL	FEMALE	BLACK OR AFRICAN AMERICAN	38	G3	Stage IIB	T2b	M0	NX
TCGA-DS-A0VK	FEMALE	WHITE	45	G3	Stage IB	T1b1	M0	N1
TCGA-DS-A0VL	FEMALE	WHITE	25	G2	Stage IB	T1b1	M0	N0
TCGA-ZJ-AAXU	FEMALE	WHITE	51	G2	Stage IIB	T2b	M0	N0
TCGA-C5-A8YT	FEMALE	WHITE	36	G3	Stage IB1	unknow	unknow	unknow
TCGA-C5-A1M7	FEMALE	WHITE	37	G2	Stage IB	T1b	MX	N0
TCGA-C5-A8XH	FEMALE	WHITE	39	unknow	Stage IB1	T1b1	MX	N0
TCGA-EK-A2R9	FEMALE	WHITE	58	G3	Stage IB1	T1b1	unknow	N0
TCGA-EA-A439	FEMALE	ASIAN	50	G3	Stage IIA1	T2a1	M0	N0
TCGA-C5-A8ZZ	FEMALE	WHITE	41	G2	Stage IIB	unknow	unknow	unknow
TCGA-EA-A5ZE	FEMALE	ASIAN	54	G3	Stage IB1	T1b1	M0	N0
TCGA-EK-A2RK	FEMALE	WHITE	67	G3	Stage IA2	T1b1	MX	N0
TCGA-C5-A1BM	FEMALE	BLACK OR AFRICAN AMERICAN	78	G2	Stage IB	T2	MX	N1
TCGA-C5-A7X5	FEMALE	BLACK OR AFRICAN AMERICAN	72	G3	Stage IVB	unknow	unknow	unknow
TCGA-C5-A2LX	FEMALE	WHITE	54	G2	Stage IB1	T2	MX	N1
TCGA-C5-A8XJ	FEMALE	WHITE	74	unknow	Stage IB	unknow	unknow	unknow
TCGA-VS-A8QA	FEMALE	unknow	44	GX	Stage IB1	T1b1	MX	N0
TCGA-IR-A3LB	FEMALE	WHITE	53	G3	Stage IB1	T1b1	M0	N0
TCGA-XS-A8TJ	FEMALE	BLACK OR AFRICAN AMERICAN	41	G2	Stage IB1	T1b1	M0	N1
TCGA-JW-A5VI	FEMALE	AMERICAN INDIAN OR ALASKA NATIVE	45	G3	Stage IIB	T2b	MX	NX
TCGA-VS-A9UR	FEMALE	WHITE	53	GX	Stage IIA	T2a	MX	NX
TCGA-C5-A7X8	FEMALE	WHITE	35	G2	Stage IB1	T2a	M0	N1
TCGA-VS-A8Q9	FEMALE	WHITE	79	G2	Stage IB1	TX	MX	NX
TCGA-EA-A1QT	FEMALE	WHITE	47	G2	Stage IB	T1b	M0	N0
TCGA-VS-A8QC	FEMALE	WHITE	51	G2	Stage IVA	TX	MX	NX
TCGA-EA-A6QX	FEMALE	ASIAN	49	G3	Stage IIIB	T1b1	M0	N1
TCGA-LP-A7HU	FEMALE	ASIAN	53	G3	Stage II	T2	M0	N0
TCGA-EK-A3GN	FEMALE	WHITE	47	G3	Stage IIIB	TX	unknow	NX
TCGA-C5-A1BK	FEMALE	BLACK OR AFRICAN AMERICAN	36	G2	Stage IB	T1b	MX	N0
TCGA-FU-A3NI	FEMALE	WHITE	45	G2	Stage IB1	T1b1	MX	N1
TCGA-MA-AA3X	FEMALE	BLACK OR AFRICAN AMERICAN	50	G2	Stage IIIB	T3b	MX	NX
TCGA-VS-A954	FEMALE	unknow	67	G2	Stage IIIB	T3b	MX	NX
TCGA-HM-A3JK	FEMALE	WHITE	64	G3	Stage IIA2	T2b	MX	N1
TCGA-VS-A9UP	FEMALE	unknow	43	G3	Stage IIA	T2a	MX	NX
TCGA-IR-A3LI	FEMALE	WHITE	48	G2	Stage IVB	T2b	M1	N1
TCGA-VS-A953	FEMALE	unknow	63	GX	Stage IVA	T4	MX	NX
TCGA-EK-A2PI	FEMALE	WHITE	44	G2	Stage IIIB	unknow	unknow	unknow
TCGA-EA-A3HT	FEMALE	WHITE	68	G1	Stage IB	T1b	M0	N0
TCGA-C5-A7CL	FEMALE	WHITE	48	G2	Stage IIIB	unknow	unknow	unknow
TCGA-VS-A9UH	FEMALE	BLACK OR AFRICAN AMERICAN	53	GX	Stage IVA	T4	MX	NX
TCGA-C5-A1MK	FEMALE	WHITE	79	G3	Stage IIIB	unknow	unknow	unknow
TCGA-Q1-A73P	FEMALE	WHITE	45	G1	Stage IB1	T1b	MX	N0
TCGA-EA-A3HQ	FEMALE	WHITE	60	G2	Stage II	T2a	M0	N0
TCGA-VS-A9V1	FEMALE	WHITE	46	G2	Stage IVB	T3b	MX	NX
TCGA-WL-A834	FEMALE	WHITE	57	G3	unknow	T1b1	unknow	N1
TCGA-VS-A8EB	FEMALE	WHITE	41	GX	Stage IIIB	T3b	M1	NX
TCGA-Q1-A73O	FEMALE	unknow	37	GX	Stage IB2	TX	MX	NX
TCGA-VS-A9UQ	FEMALE	unknow	32	G2	Stage IB	T1b	MX	N0
TCGA-C5-A3HF	FEMALE	WHITE	24	G2	Stage IB2	unknow	unknow	unknow
TCGA-VS-A9V4	FEMALE	WHITE	63	G2	Stage IVA	T4	MX	NX
TCGA-FU-A3TQ	FEMALE	WHITE	55	G2	Stage IIIB	T2b	MX	N1
TCGA-JW-A5VH	FEMALE	AMERICAN INDIAN OR ALASKA NATIVE	53	G2	Stage IVB	T4	M1	NX
TCGA-VS-A958	FEMALE	WHITE	46	G2	Stage IIB	T2b	MX	NX
TCGA-LP-A4AU	FEMALE	ASIAN	35	G3	Stage IIIB	T2	M0	N1
TCGA-EX-A3L1	FEMALE	WHITE	32	G3	Stage IIA1	T2a1	M0	N0
TCGA-LP-A4AX	FEMALE	ASIAN	45	G3	Stage IB1	T1b1	M0	N0
TCGA-DR-A0ZL	FEMALE	ASIAN	53	G3	Stage IB	T1b1	M0	N0
TCGA-BI-A0VR	FEMALE	WHITE	53	G3	Stage IIIB	T2b	M0	N1
TCGA-EK-A2RL	FEMALE	BLACK OR AFRICAN AMERICAN	32	G2	Stage IB	T1b1	MX	N1
TCGA-Q1-A5R3	FEMALE	WHITE	56	G2	unknow	TX	MX	NX
TCGA-JW-A5VL	FEMALE	AMERICAN INDIAN OR ALASKA NATIVE	37	G1	Stage IB2	T1b2	MX	NX
TCGA-VS-A952	FEMALE	WHITE	66	G2	Stage IB1	T1b	MX	N0
TCGA-VS-A9UD	FEMALE	WHITE	73	G2	Stage IIIA	T3a	MX	NX
TCGA-C5-A7CG	FEMALE	WHITE	55	G2	Stage IB	T1b	MX	N0
TCGA-ZJ-AB0I	FEMALE	WHITE	25	unknow	Stage IIB	T2b	MX	N1
TCGA-DS-A5RQ	FEMALE	WHITE	80	G2	Stage IB1	T1b1	MX	N0
TCGA-C5-A1MP	FEMALE	BLACK OR AFRICAN AMERICAN	34	G3	Stage IB2	T1b2	MX	N1
TCGA-ZJ-AAXI	FEMALE	unknow	67	G2	Stage IIB	T2b	M0	NX
TCGA-VS-A9V2	FEMALE	WHITE	29	G2	Stage IB1	T1b	MX	N0
TCGA-GH-A9DA	FEMALE	WHITE	27	G3	Stage IB1	T1b	MX	N0
TCGA-EK-A2PM	FEMALE	WHITE	81	G3	Stage IIB	unknow	unknow	unknow
TCGA-VS-A94Y	FEMALE	WHITE	47	GX	Stage IIB	T2b	MX	NX
TCGA-ZJ-AAXD	FEMALE	unknow	35	G2	Stage IIIB	T3b	M0	N0
TCGA-ZX-AA5X	FEMALE	WHITE	64	G2	Stage IIIB	TX	MX	NX
TCGA-VS-A9UZ	FEMALE	WHITE	61	G2	Stage IB1	T1b	MX	N0
TCGA-C5-A7UI	FEMALE	BLACK OR AFRICAN AMERICAN	42	G3	Stage IB1	T1b1	MX	N0
TCGA-MY-A913	FEMALE	BLACK OR AFRICAN AMERICAN	28	G3	Stage IIA	Tis	M1	N0
TCGA-IR-A3LH	FEMALE	BLACK OR AFRICAN AMERICAN	49	G4	Stage IIA1	T2a1	M0	N0
TCGA-JX-A3PZ	FEMALE	WHITE	25	G2	Stage IB	T1b	M0	N0
